# Supplementary material for: Detection of offensive content in the Kazakh language using machine learning and deep learning approaches
Source: PeerJ Comput Sci. 2025 Aug 11;11:e3027. doi: 10.7717/peerj-cs.3027 (PMC12453855; doi:10.7717/peerj-cs.3027)
Supplement: Supplemental Information 1 [file peerj-cs-11-3027-s001.zip]

Archive with 8 entries (7 files):
- Code/
- Code/Auto_LSTM_CNN_GRU.html
- Code/Data.pdf
- Code/multiclass_BERT.html
- Code/scopus_result_ML_model_comparison.ipynb
- Code/xlm-mlm-Stemmed.html
- Code/xlm-mlm.html
- Code/_ML_and_DL(GRU,_CNN_+++).html
