# Supplementary material for: Detection of offensive content in the Kazakh language using machine learning and deep learning approaches
Source: PeerJ Comput Sci. 2025 Aug 11;11:e3027. doi: 10.7717/peerj-cs.3027 (PMC12453855; doi:10.7717/peerj-cs.3027)
Supplement: Supplemental Information 1 [file peerj-cs-11-3027-s001.zip › Code/scopus_result_ML_model_comparison.ipynb]

# %% [markdown]
### **With message**

# %% [code]
from google.colab import drive
drive.mount('/content/drive')

# %% [code]
!pip install keras_preprocessing
!pip install tensorflow

# %% [code]
import torch
import numpy as np
import networkx as nx
import matplotlib.pyplot as plt
from sklearn.calibration import CalibratedClassifierCV

# %% [code]
import pandas as pd
df = pd.read_csv('/content/Multiclass1.csv', usecols=['label', 'message', 'message_stemmed', 'label_name'])
df.head()

# %% [code]
custom_stop_words = {
    "ах", "тағы", "тағыда", "әрине","жоқ","сондай","осындай","осылай","солай","мұндай","бұндай","мен","сен","ол","біз","біздер",
  "олар","сіз","сіздер","маған","оған","саған","біздің""сіздің","оның","бізге","сізге","оларға","біздерге","сіздерге","оларға",
  "менімен","сенімен","онымен","бізбен","сізбен","олармен","біздермен","сіздермен","менің","сенің","біздің","сіздің","оның",
  "біздердің","сіздердің","олардың","маған","саған","оған","менен","сенен","одан","бізден","сізден","олардан","біздерден",
  "сіздерден","айтпақшы","сонымен","сондықтан","бұл","осы","сол","анау","мынау","сонау","осынау","ана","мына","сона","әні","міне",
  "кейбір","қайсыбір","әрбір","бірнеше","бірдеме","әркім","әрне","әрқайсы","әрқалай","әлдекім","әлдене","әлдеқайдан","әлденеше",
  "әлдеқалай","әлдеқашан","алдақашан","ешкім","ешбір","ешқашан","ешқандай","емес","бәрі","бар","бүкіл","өзім","өзің","дегенмен",
  "әйтпесе", "себебі", "өйткені", "сондықтан", "үшін", "сияқты", "туралы", "арқылы", "шамалы", "осындай", "ғана", "қана", "тек",
  "әншейін", "және", "деп", "керек","бірақ","бір","да","егер","адам","адамдар","да","де","оны","болып","босқа","басқа","болды", "мүмкін"
  "онда","барлық","немесе","одан", "рет", "өз", "кейін","пен","со","ал","болады","rt","мені","өте","ал","сс","сені","екен"
  "еді","келеді","болса","не","тым","сізді", "ба", "иә", "ең", "сізде", "сізді", "өз","желп","анау","бізге","мәссаған","сізден",
  "уай","сарт","саңқ","қайқаң-құйқаң","әйда","sub","acele","тағыда","eram","қалт-қалт","қызараң-қызараң",
  "эй","әйтпесе","шырт","шіңк","арс-ұрс","сайын","дүңк","масқарай","салаң-сұлаң","бұрын","әйткенмен","я","ой","далаң-далаң","пішту",
  "міне","сізге","күллі","кейбір","олар","ие","кәнеки","шаңқ-шұңқ","оған","ештеме","ешқашан","ешкім","беу","ырқ","ea","үйт","ербелең-ербелең",
  "әлденеше","қалт-құлт","барша","менен","айтпақшы","әлдеқалай","одан","өзіме","үшін","кейбіреу","кірт","шақты","ыңқ","жалт-жұлт",
  "кәне","қатар","біздердің","оның","уау","жуық","борт","эх","ол","алдақашан","шек","біздерден","бүкіл","ca","солай","бойымен","сондықтан",
  "олардың","арнайы","кәні","өй","өзінің","әлдекім","қайсыбір","мына","сарт-сұрт","сенен","онан","күрт","қорс","қап","туралы","гүрс","гөрі",
  "осы","мышы","сіздерден","әй","еш","арс","әркім","күңк","дегенмен","жалт-жалт","пай-пай","бетер","менімен","сенен","өйткені",
  "әлдеқайдан","сіз","митың-митың","өзі","себебі","бізбен","бірақ","онымен","құрау-құрау","сонымен","сізбен","өзге","дүрс","қаңғыр-күңгір",
  "алатау","таңқ","пфша","сол","pe","шамалы","паһ-паһ","сона","қаралы","сияқты","ә","тәк","е","менің","ғұрлы","ал","бірге","қолп",
  "пай","өзіне","па","таман","бізден","батыр-бұтыр","сондай","әрқайсы","бәрекелді","біздің","бүйт","саған","тарс-тұрс",
  "тарбаң-тарбаң","ыржың-тыржың","әрбір","пырс","ай","барқ","соң","бойы","күшім","қыңқ","арсалаң-арсалаң","сыңқ","салым",
  "ура","түгел","шіркін","алайда","кә","бәрі","шәйт","шейін","ей","шаңқ","әттең","ешқайсы","кәһ","арбаң-арбаң","бұндай","құр",
  "ойпырмай","қана","қаңқ-қаңқ","маңқ","қаңқ-құңқ","аһа","былп","морт","болп","олармен","қош-қош","тырс","ана","сорап","әлдене","ау"
  "өзімнің","aici","сенде","осылай","ырс","қоса","жалп","жаракімалла","біздерге","менде","япырмай","түге","ох","алақай","ғұрлым",
  "таяу","тарта","астапыралла","мыңқ","пішә","бүгжең-бүгжең","о","құрау","әттеген-ай","дейін","әттегенай","ei","тыңқ","қарай",
  "әукім","әрне","біреу","бері","бірнеше"
}

df['clean_text'] = df['message'].apply(lambda text: ' '.join(word for word in text.split() if word.lower() not in custom_stop_words))

print(df.head())

# %% [code]
from sklearn.model_selection import train_test_split

X_train, X_test, y_train, y_test = train_test_split(df['message'], df['label'], stratify=df['label'])

# %% [code]
original_train_sentences = X_train.tolist()
original_labels_train = y_train.tolist()
original_test_sentences = X_test.tolist()
original_labels_test = y_test.tolist()

train_size = len(original_train_sentences)
test_size = len(original_test_sentences)
sentences = original_train_sentences + original_test_sentences

# %% [code]
from sklearn.feature_extraction.text import CountVectorizer, TfidfTransformer

# %% [code]
x_train, x_test, y_train, y_test = train_test_split(df["message"],df["label_name"], test_size = 0.25, random_state = 42)
count_vect = CountVectorizer(ngram_range=(1, 2))
transformer = TfidfTransformer(norm='l2',sublinear_tf=True)
x_train_counts = count_vect.fit_transform(x_train)
x_train_tfidf = transformer.fit_transform(x_train_counts)

x_test_counts = count_vect.transform(x_test)
x_test_tfidf = transformer.transform(x_test_counts)

print (x_train_tfidf.shape,x_test_tfidf.shape, y_train.shape, y_test.shape)

# %% [markdown]
### **Logistic Regression**

# %% [code]
from sklearn.linear_model import LogisticRegression

# %% [code]
from sklearn.linear_model import LogisticRegression
from sklearn.metrics import accuracy_score, classification_report, confusion_matrix, precision_score, f1_score, recall_score

# %% [code]
#Logistic regression
lr = LogisticRegression(C = 2, max_iter = 1000, n_jobs=1)
lr.fit(x_train_tfidf, y_train)
y_pred1 = lr.predict(x_test_tfidf)
print("Logistic Regression Accuracy: "+str(accuracy_score(y_test,y_pred1)))
print(classification_report(y_test, y_pred1))

# Calculate predicted probabilities for Logistic Regression
y_prob1 = lr.predict_proba(x_test_tfidf)  # Calculate probabilities here

# Calculate the ROC-AUC score for multiclass classification
from sklearn.metrics import accuracy_score, classification_report, roc_auc_score
roc_auc = roc_auc_score(y_test, y_prob1, multi_class='ovr')  # Use y_prob1
print("ROC-AUC: " + str(roc_auc))
print(classification_report(y_test, y_pred1))


from sklearn.metrics import classification_report, confusion_matrix, ConfusionMatrixDisplay
import matplotlib.pyplot as plt
import seaborn as sns

# Generate and visualize classification report
report = classification_report(y_test, y_pred1, output_dict=True)
report_df = pd.DataFrame(report).transpose()

# Plot classification report heatmap
plt.figure(figsize=(10, 6))
sns.heatmap(report_df.iloc[:-1, :-1], annot=True, cmap="YlGnBu")
plt.title("Classification Report")
plt.show()

# Generate and visualize confusion matrix
conf_matrix = confusion_matrix(y_test, y_pred1)
ConfusionMatrixDisplay(conf_matrix).plot(cmap='Blues')
plt.title("Confusion Matrix")
plt.show()

# %% [markdown]
### **Support Vector Machine**

# %% [code]
from sklearn.svm import LinearSVC, SVC

# %% [code]
#ipython-input-47-7c696c3864a1
from sklearn.svm import LinearSVC, SVC
from sklearn.calibration import CalibratedClassifierCV

svc = LinearSVC()
svc.fit(x_train_tfidf, y_train)

# Initialize svc_base here before using it
svc_base = CalibratedClassifierCV(svc) # Pass the fitted 'svc' model
svc_base.fit(x_train_tfidf, y_train)

y_pred2 = svc.predict(x_test_tfidf)
y_prob2 = svc_base.predict_proba(x_test_tfidf)
print("Support Vector Machine Accuracy: "+str(accuracy_score(y_test,y_pred2)))
print(classification_report(y_test, y_pred2))

print("Accuracy: "+str(accuracy_score(y_test, svc.predict(x_test_tfidf))))
print(classification_report(y_test, svc.predict(x_test_tfidf)))

# Calculate the ROC-AUC score using predicted probabilities
from sklearn.metrics import accuracy_score, classification_report, roc_auc_score
roc_auc = roc_auc_score(y_test, y_prob2, multi_class='ovr')
print("ROC-AUC: " + str(roc_auc))
print(classification_report(y_test, svc.predict(x_test_tfidf)))


from sklearn.metrics import classification_report, confusion_matrix, ConfusionMatrixDisplay
import matplotlib.pyplot as plt
import seaborn as sns

# Generate and visualize classification report
report = classification_report(y_test, y_pred2, output_dict=True)
report_df = pd.DataFrame(report).transpose()

# Plot classification report heatmap
plt.figure(figsize=(10, 6))
sns.heatmap(report_df.iloc[:-1, :-1], annot=True, cmap="YlGnBu")
plt.title("Classification Report")
plt.show()

# Generate and visualize confusion matrix
conf_matrix = confusion_matrix(y_test, y_pred2)
ConfusionMatrixDisplay(conf_matrix).plot(cmap='Blues')
plt.title("Confusion Matrix")
plt.show()

# %% [markdown]
### **Naive Bayes(Multinomial)**

# %% [code]
from sklearn.naive_bayes import MultinomialNB

# %% [code]
mnb = MultinomialNB()
mnb.fit(x_train_tfidf, y_train)
y_pred3 = mnb.predict(x_test_tfidf)
print("Accuracy: "+str(accuracy_score(y_test,y_pred3)))
print(classification_report(y_test, y_pred3))

# Get predicted probabilities
y_prob3 = mnb.predict_proba(x_test_tfidf)

# Calculate the ROC-AUC score for multiclass classification
from sklearn.metrics import accuracy_score, classification_report, roc_auc_score
roc_auc = roc_auc_score(y_test, y_prob3, multi_class='ovr')
print("ROC-AUC: " + str(roc_auc))
print(classification_report(y_test, y_pred3))


from sklearn.metrics import classification_report, confusion_matrix, ConfusionMatrixDisplay
import matplotlib.pyplot as plt
import seaborn as sns

# Generate and visualize classification report
report = classification_report(y_test, y_pred3, output_dict=True)
report_df = pd.DataFrame(report).transpose()

# Plot classification report heatmap
plt.figure(figsize=(10, 6))
sns.heatmap(report_df.iloc[:-1, :-1], annot=True, cmap="YlGnBu")
plt.title("Classification Report")
plt.show()

# Generate and visualize confusion matrix
conf_matrix = confusion_matrix(y_test, y_pred3)
ConfusionMatrixDisplay(conf_matrix).plot(cmap='Blues')
plt.title("Confusion Matrix")
plt.show()

# %% [markdown]
### **Randomforest**

# %% [code]
from sklearn.ensemble import GradientBoostingClassifier, RandomForestClassifier, AdaBoostClassifier, VotingClassifier

# %% [code]
rfc = RandomForestClassifier(n_estimators=300, max_depth=15, random_state=42, class_weight='balanced')
rfc.fit(x_train_tfidf,y_train)
y_pred4 = rfc.predict(x_test_tfidf)
print("Accuracy: "+str(accuracy_score(y_test,y_pred4)))
print(classification_report(y_test, y_pred4))

# Get predicted probabilities
y_prob4 = rfc.predict_proba(x_test_tfidf)

# Calculate the ROC-AUC score for multiclass classification
from sklearn.metrics import accuracy_score, classification_report, roc_auc_score
roc_auc = roc_auc_score(y_test, y_prob4, multi_class='ovr')
print("ROC-AUC: " + str(roc_auc))
print(classification_report(y_test, y_pred4))

from sklearn.metrics import classification_report, confusion_matrix, ConfusionMatrixDisplay
import matplotlib.pyplot as plt
import seaborn as sns

# Generate and visualize classification report
report = classification_report(y_test, y_pred4, output_dict=True)
report_df = pd.DataFrame(report).transpose()

# Plot classification report heatmap
plt.figure(figsize=(10, 6))
sns.heatmap(report_df.iloc[:-1, :-1], annot=True, cmap="YlGnBu")
plt.title("Classification Report")
plt.show()

# Generate and visualize confusion matrix
conf_matrix = confusion_matrix(y_test, y_pred4)
ConfusionMatrixDisplay(conf_matrix).plot(cmap='Blues')
plt.title("Confusion Matrix")
plt.show()

# %% [markdown]
### **GradientBoostingClassifier**

# %% [code]

gbc = GradientBoostingClassifier(n_estimators=100, max_features='sqrt', max_depth=4, random_state=1, verbose=1)
gbc.fit(x_train_tfidf, y_train)
y_pred5 = gbc.predict(x_test_tfidf)
print(accuracy_score(y_test, y_pred5))
print(classification_report(y_test, y_pred5))


# Get predicted probabilities
y_prob5 = gbc.predict_proba(x_test_tfidf)  # Use gbc instead of clf to get probabilities for the GradientBoostingClassifier

# Calculate the ROC-AUC score for multiclass classification
from sklearn.metrics import accuracy_score, classification_report, roc_auc_score
roc_auc = roc_auc_score(y_test, y_prob5, multi_class='ovr')
print("ROC-AUC: " + str(roc_auc))
print(classification_report(y_test, y_pred5))


from sklearn.metrics import classification_report, confusion_matrix, ConfusionMatrixDisplay
import matplotlib.pyplot as plt
import seaborn as sns

# Generate and visualize classification report
report = classification_report(y_test, y_pred5, output_dict=True)
report_df = pd.DataFrame(report).transpose()

# Plot classification report heatmap
plt.figure(figsize=(10, 6))
sns.heatmap(report_df.iloc[:-1, :-1], annot=True, cmap="YlGnBu")
plt.title("Classification Report")
plt.show()

# Generate and visualize confusion matrix
conf_matrix = confusion_matrix(y_test, y_pred5)
ConfusionMatrixDisplay(conf_matrix).plot(cmap='Blues')
plt.title("Confusion Matrix")
plt.show()

# %% [markdown]


# %% [markdown]
### **Ensemble Classifier**

# %% [code]
mnb = MultinomialNB()
rfc= RandomForestClassifier(n_estimators=1000, max_depth=12, random_state=42)
lr = LogisticRegression(C = 2, max_iter = 1000, n_jobs=-1)
svc = SVC(probability=True)
ec=VotingClassifier(estimators=[('Multinominal NB', mnb), ('Random Forest', rfc),('Logistic Regression',lr),('Support Vector Machine',svc)], voting='soft', weights=[1,2,3,4])
ec.fit(x_train_tfidf,y_train)
y_pred6 = ec.predict(x_test_tfidf)
print(accuracy_score(y_test, y_pred6))
print(classification_report(y_test, y_pred6))

# Get predicted probabilities
y_prob6 = ec.predict_proba(x_test_tfidf)  # Use gbc instead of clf to get probabilities for the GradientBoostingClassifier
# Calculate the ROC-AUC score for multiclass classification
from sklearn.metrics import accuracy_score, classification_report, roc_auc_score
roc_auc = roc_auc_score(y_test, y_prob6, multi_class='ovr')
print("ROC-AUC: " + str(roc_auc))
print(classification_report(y_test, y_pred6))

from sklearn.metrics import classification_report, confusion_matrix, ConfusionMatrixDisplay
import matplotlib.pyplot as plt
import seaborn as sns

# Generate and visualize classification report
report = classification_report(y_test, y_pred6, output_dict=True)
report_df = pd.DataFrame(report).transpose()

# Plot classification report heatmap
plt.figure(figsize=(10, 6))
sns.heatmap(report_df.iloc[:-1, :-1], annot=True, cmap="YlGnBu")
plt.title("Classification Report")
plt.show()

# Generate and visualize confusion matrix
conf_matrix = confusion_matrix(y_test, y_pred6)
ConfusionMatrixDisplay(conf_matrix).plot(cmap='Blues')
plt.title("Confusion Matrix")
plt.show()

# %% [markdown]
### **AdaBoost with Random Forest Classifier**

# %% [code]
rfc = RandomForestClassifier(n_estimators=100, max_depth=9, random_state=0)
abc= AdaBoostClassifier(base_estimator=rfc, learning_rate=0.2, n_estimators=100)
abc.fit(x_train_tfidf, y_train)
y_pred7= abc.predict(x_test_tfidf)
print("Accuracy: "+str(accuracy_score(y_test, y_pred7)))
print(classification_report(y_test, y_pred7))

# Get predicted probabilities
y_prob7 = abc.predict_proba(x_test_tfidf)  # Use gbc instead of clf to get probabilities for the GradientBoostingClassifier
# Calculate the ROC-AUC score for multiclass classification
from sklearn.metrics import accuracy_score, classification_report, roc_auc_score
roc_auc = roc_auc_score(y_test, y_prob7, multi_class='ovr')
print("ROC-AUC: " + str(roc_auc))
print(classification_report(y_test, y_pred7))


from sklearn.metrics import classification_report, confusion_matrix, ConfusionMatrixDisplay
import matplotlib.pyplot as plt
import seaborn as sns

# Generate and visualize classification report
report = classification_report(y_test, y_pred7, output_dict=True)
report_df = pd.DataFrame(report).transpose()

# Plot classification report heatmap
plt.figure(figsize=(10, 6))
sns.heatmap(report_df.iloc[:-1, :-1], annot=True, cmap="YlGnBu")
plt.title("Classification Report")
plt.show()

# Generate and visualize confusion matrix
conf_matrix = confusion_matrix(y_test, y_pred7)
ConfusionMatrixDisplay(conf_matrix).plot(cmap='Blues')
plt.title("Confusion Matrix")
plt.show()

# %% [markdown]
### **Сравнение между моделями ML**

# %% [code]
Comparison_unibi = pd.DataFrame({
    'Logistic Regression': [
        accuracy_score(y_test, y_pred1) * 100,
        f1_score(y_test, y_pred1, average='macro') * 100,
        recall_score(y_test, y_pred1, average='macro') * 100,
        precision_score(y_test, y_pred1, average='macro') * 100,
        roc_auc_score(y_test, y_prob1, multi_class='ovr') * 100  # Use y_prob1 for predicted probabilities
    ],
    'SVM': [
        accuracy_score(y_test, y_pred2) * 100, # Removed .predict(x_test_tfidf)
        f1_score(y_test, y_pred2, average='macro') * 100, # Removed .predict(x_test_tfidf)
        recall_score(y_test, y_pred2, average='macro') * 100, # Removed .predict(x_test_tfidf)
        precision_score(y_test, y_pred2, average='macro') * 100, # Removed .predict(x_test_tfidf)
        roc_auc_score(y_test, y_prob2, multi_class='ovr') * 100  # Use y_prob1 for predicted probabilities
    ],
    'Naive Bayes': [
        accuracy_score(y_test, y_pred3) * 100,
        f1_score(y_test, y_pred3, average='macro') * 100,
        recall_score(y_test, y_pred3, average='macro') * 100,
        precision_score(y_test, y_pred3, average='macro') * 100,
        roc_auc_score(y_test, y_prob3, multi_class='ovr') * 100  # Use y_prob1 for predicted probabilities
    ],
    'Random Forest': [
        accuracy_score(y_test, y_pred4) * 100,
        f1_score(y_test, y_pred4, average='macro') * 100,
        recall_score(y_test, y_pred4, average='macro') * 100,
        precision_score(y_test, y_pred4, average='macro') * 100,
        roc_auc_score(y_test, y_prob4, multi_class='ovr') * 100  # Use y_prob1 for predicted probabilities
    ],
      'GradientBoosting': [
        accuracy_score(y_test, y_pred5) * 100,
        f1_score(y_test, y_pred5, average='macro') * 100,
        recall_score(y_test, y_pred5, average='macro') * 100,
        precision_score(y_test, y_pred5, average='macro') * 100,
        roc_auc_score(y_test, y_prob5, multi_class='ovr') * 100  # Use y_prob1 for predicted probabilities
    ],
      'Ensembled': [
        accuracy_score(y_test, y_pred6) * 100,
        f1_score(y_test, y_pred6, average='macro') * 100,
        recall_score(y_test, y_pred6, average='macro') * 100,
        precision_score(y_test, y_pred6, average='macro') * 100,
        roc_auc_score(y_test, y_prob6, multi_class='ovr') * 100  # Use y_prob1 for predicted probabilities
    ],
      'Adaboost': [
        accuracy_score(y_test, y_pred7) * 100,
        f1_score(y_test, y_pred7, average='macro') * 100,
        recall_score(y_test, y_pred7, average='macro') * 100,
        precision_score(y_test, y_pred7, average='macro') * 100,
        roc_auc_score(y_test, y_prob7, multi_class='ovr') * 100  # Use y_prob7 for predicted probabilities
    ]
})

print('Cравнение с использованием uni-bi-gram(1,2)')
Comparison_unibi.rename(index={0: 'Accuracy', 1: 'F1_score', 2: 'Recall', 3: 'Precision', 4: 'ROC-AUC'}, inplace=True)
Comparison_unibi.head()

# %% [markdown]
### **ngram_range=(2, 2)**

# %% [code]
from sklearn.metrics import classification_report, confusion_matrix, ConfusionMatrixDisplay
import matplotlib.pyplot as plt
import seaborn as sns

def show_viz(y_true, y_pred):
  # Generate and visualize classification report
  report = classification_report(y_test, y_pred, output_dict=True)
  report_df = pd.DataFrame(report).transpose()

  # Plot classification report heatmap
  plt.figure(figsize=(10, 6))
  sns.heatmap(report_df.iloc[:-1, :-1], annot=True, cmap="YlGnBu")
  plt.title("Classification Report")
  plt.show()

  # Generate and visualize confusion matrix
  conf_matrix = confusion_matrix(y_test, y_pred)
  ConfusionMatrixDisplay(conf_matrix).plot(cmap='Blues')
  plt.title("Confusion Matrix")
  plt.show()

# %% [code]
from sklearn.model_selection import train_test_split
X_train, X_test, y_train, y_test = train_test_split(df['message'], df['label'], stratify=df['label'])

original_train_sentences = X_train.tolist()
original_labels_train = y_train.tolist()
original_test_sentences = X_test.tolist()
original_labels_test = y_test.tolist()

train_size = len(original_train_sentences)
test_size = len(original_test_sentences)
sentences = original_train_sentences + original_test_sentences

x_train, x_test, y_train, y_test = train_test_split(df["message"],df["label_name"], test_size = 0.25, random_state = 42)
count_vect = CountVectorizer(ngram_range=(2, 2))
transformer = TfidfTransformer(norm='l2',sublinear_tf=True)
x_train_counts = count_vect.fit_transform(x_train)
x_train_tfidf = transformer.fit_transform(x_train_counts)

x_test_counts = count_vect.transform(x_test)
x_test_tfidf = transformer.transform(x_test_counts)

print (x_train_tfidf.shape,x_test_tfidf.shape, y_train.shape, y_test.shape)

#Logistic regression
lr = LogisticRegression(C = 2, max_iter = 1000, n_jobs=1)
lr.fit(x_train_tfidf, y_train)
y_pred1 = lr.predict(x_test_tfidf)
print("Logistic Regression Accuracy: "+str(accuracy_score(y_test,y_pred1)))
print(classification_report(y_test, y_pred1))

# Calculate predicted probabilities for Logistic Regression
y_prob1 = lr.predict_proba(x_test_tfidf)  # Calculate probabilities here


show_viz(y_test, y_pred1)

# Calculate the ROC-AUC score for multiclass classification
from sklearn.metrics import accuracy_score, classification_report, roc_auc_score
roc_auc = roc_auc_score(y_test, y_prob1, multi_class='ovr')  # Use y_prob1
print("ROC-AUC: " + str(roc_auc))
print(classification_report(y_test, y_pred1))


#Support Vector Machine
svc = LinearSVC()
svc.fit(x_train_tfidf, y_train)

# Initialize svc_base here before using it
svc_base = CalibratedClassifierCV(svc) # Pass the fitted 'svc' model
svc_base.fit(x_train_tfidf, y_train)

y_pred2 = svc.predict(x_test_tfidf)
y_prob2 = svc_base.predict_proba(x_test_tfidf)
print("Support Vector Machine Accuracy: "+str(accuracy_score(y_test,y_pred2)))
print(classification_report(y_test, y_pred2))

print("Accuracy: "+str(accuracy_score(y_test, svc.predict(x_test_tfidf))))
print(classification_report(y_test, svc.predict(x_test_tfidf)))

show_viz(y_test, y_pred2)

# Calculate the ROC-AUC score using predicted probabilities
from sklearn.metrics import accuracy_score, classification_report, roc_auc_score
roc_auc = roc_auc_score(y_test, y_prob2, multi_class='ovr')
print("ROC-AUC: " + str(roc_auc))
print(classification_report(y_test, svc.predict(x_test_tfidf)))

#Naive Bayes(Multinomial)
mnb = MultinomialNB()
mnb.fit(x_train_tfidf, y_train)
y_pred3 = mnb.predict(x_test_tfidf)
y_prob3 = mnb.predict_proba(x_test_tfidf)
print("Naive Bayes(Multinomial) Accuracy: "+str(accuracy_score(y_test,y_pred3)))
print(classification_report(y_test, y_pred3))

show_viz(y_test, y_pred3)

# Calculate the ROC-AUC score for multiclass classification
from sklearn.metrics import accuracy_score, classification_report, roc_auc_score
roc_auc = roc_auc_score(y_test, y_prob3, multi_class='ovr')
print("ROC-AUC: " + str(roc_auc))
print(classification_report(y_test, y_pred3))

#Randomforest
rfc = RandomForestClassifier(n_estimators=300, max_depth=15, random_state=42, class_weight='balanced')
rfc.fit(x_train_tfidf,y_train)
y_pred4 = rfc.predict(x_test_tfidf)
y_prob4 = rfc.predict_proba(x_test_tfidf)
print("Randomforest Accuracy: "+str(accuracy_score(y_test,y_pred4)))
print(classification_report(y_test, y_pred4))

show_viz(y_test, y_pred4)

# Calculate the ROC-AUC score for multiclass classification
from sklearn.metrics import accuracy_score, classification_report, roc_auc_score
roc_auc = roc_auc_score(y_test, y_prob4, multi_class='ovr')
print("ROC-AUC: " + str(roc_auc))
print(classification_report(y_test, y_pred4))

#GradientBoostingClassifier
gbc = GradientBoostingClassifier(n_estimators=100, max_features='sqrt', max_depth=4, random_state=1, verbose=1)
gbc.fit(x_train_tfidf, y_train)
y_pred5 = gbc.predict(x_test_tfidf)
y_prob5 = gbc.predict_proba(x_test_tfidf)
print("GradientBoostingClassifier Accuracy:")
print(accuracy_score(y_test, y_pred5))
print(classification_report(y_test, y_pred5))

show_viz(y_test, y_pred5)

# Calculate the ROC-AUC score for multiclass classification
from sklearn.metrics import accuracy_score, classification_report, roc_auc_score
roc_auc = roc_auc_score(y_test, y_prob5, multi_class='ovr')
print("ROC-AUC: " + str(roc_auc))
print(classification_report(y_test, y_pred5))

#Ensemble Classifier
mnb = MultinomialNB()
rfc= RandomForestClassifier(n_estimators=1000, max_depth=12, random_state=42)
lr = LogisticRegression(C = 2, max_iter = 1000, n_jobs=-1)
svc = SVC(probability=True)
ec=VotingClassifier(estimators=[('Multinominal NB', mnb), ('Random Forest', rfc),('Logistic Regression',lr),('Support Vector Machine',svc)], voting='soft', weights=[1,2,3,4])
ec.fit(x_train_tfidf,y_train)
y_pred6 = ec.predict(x_test_tfidf)
y_prob6 = ec.predict_proba(x_test_tfidf)
print("Ensemble Classifier Accuracy:")
print(accuracy_score(y_test, y_pred6))
print(classification_report(y_test, y_pred6))

show_viz(y_test, y_pred6)

# Calculate the ROC-AUC score for multiclass classification
from sklearn.metrics import accuracy_score, classification_report, roc_auc_score
roc_auc = roc_auc_score(y_test, y_prob6, multi_class='ovr')
print("ROC-AUC: " + str(roc_auc))
print(classification_report(y_test, y_pred6))

#AdaBoost with Random Forest Classifier
rfc = RandomForestClassifier(n_estimators=100, max_depth=9, random_state=0)
abc= AdaBoostClassifier(base_estimator=rfc, learning_rate=0.2, n_estimators=100)
abc.fit(x_train_tfidf, y_train)
y_pred7= abc.predict(x_test_tfidf)
print("AdaBoost with RandomForest Classifier Accuracy: "+str(accuracy_score(y_test, y_pred7)))
print(classification_report(y_test, y_pred7))

show_viz(y_test, y_pred7)

# Get predicted probabilities
y_prob7 = abc.predict_proba(x_test_tfidf)  # Use gbc instead of clf to get probabilities for the GradientBoostingClassifier
# Calculate the ROC-AUC score for multiclass classification
from sklearn.metrics import accuracy_score, classification_report, roc_auc_score
roc_auc = roc_auc_score(y_test, y_prob7, multi_class='ovr')
print("ROC-AUC: " + str(roc_auc))
print(classification_report(y_test, y_pred7))


#Сравнение между моделями ML
Comparison_unibi = pd.DataFrame({
      'Logistic Regression': [
        accuracy_score(y_test, y_pred1) * 100,
        f1_score(y_test, y_pred1, average='macro') * 100,
        recall_score(y_test, y_pred1, average='macro') * 100,
        precision_score(y_test, y_pred1, average='macro') * 100,
        roc_auc_score(y_test, y_prob1, multi_class='ovr') * 100  # Use y_prob1 for predicted probabilities
    ],
    'SVM': [
        accuracy_score(y_test, y_pred2) * 100, # Removed .predict(x_test_tfidf)
        f1_score(y_test, y_pred2, average='macro') * 100, # Removed .predict(x_test_tfidf)
        recall_score(y_test, y_pred2, average='macro') * 100, # Removed .predict(x_test_tfidf)
        precision_score(y_test, y_pred2, average='macro') * 100, # Removed .predict(x_test_tfidf)
        roc_auc_score(y_test, y_prob2, multi_class='ovr') * 100  # Use y_prob1 for predicted probabilities
    ],
    'Naive Bayes': [
        accuracy_score(y_test, y_pred3) * 100,
        f1_score(y_test, y_pred3, average='macro') * 100,
        recall_score(y_test, y_pred3, average='macro') * 100,
        precision_score(y_test, y_pred3, average='macro') * 100,
        roc_auc_score(y_test, y_prob3, multi_class='ovr') * 100  # Use y_prob1 for predicted probabilities
    ],
    'Random Forest': [
        accuracy_score(y_test, y_pred4) * 100,
        f1_score(y_test, y_pred4, average='macro') * 100,
        recall_score(y_test, y_pred4, average='macro') * 100,
        precision_score(y_test, y_pred4, average='macro') * 100,
        roc_auc_score(y_test, y_prob4, multi_class='ovr') * 100  # Use y_prob1 for predicted probabilities
    ],
      'GradientBoosting': [
        accuracy_score(y_test, y_pred5) * 100,
        f1_score(y_test, y_pred5, average='macro') * 100,
        recall_score(y_test, y_pred5, average='macro') * 100,
        precision_score(y_test, y_pred5, average='macro') * 100,
        roc_auc_score(y_test, y_prob5, multi_class='ovr') * 100  # Use y_prob1 for predicted probabilities
    ],
      'Ensembled': [
        accuracy_score(y_test, y_pred6) * 100,
        f1_score(y_test, y_pred6, average='macro') * 100,
        recall_score(y_test, y_pred6, average='macro') * 100,
        precision_score(y_test, y_pred6, average='macro') * 100,
        roc_auc_score(y_test, y_prob6, multi_class='ovr') * 100  # Use y_prob1 for predicted probabilities
    ],
      'Adaboost': [
        accuracy_score(y_test, y_pred7) * 100,
        f1_score(y_test, y_pred7, average='macro') * 100,
        recall_score(y_test, y_pred7, average='macro') * 100,
        precision_score(y_test, y_pred7, average='macro') * 100,
        roc_auc_score(y_test, y_prob7, multi_class='ovr') * 100  # Use y_prob7 for predicted probabilities
    ]
})

print('Cравнение с использованием uni-bi-gram(2,2)')
Comparison_unibi.rename(index={0: 'Accuracy', 1: 'F1_score', 2: 'Recall', 3: 'Precision', 4: 'ROC-AUC'}, inplace=True)
Comparison_unibi.head()

# %% [markdown]
### **ngram_range=(2, 3)**

# %% [code]
from sklearn.model_selection import train_test_split
X_train, X_test, y_train, y_test = train_test_split(df['message'], df['label'], stratify=df['label'])

original_train_sentences = X_train.tolist()
original_labels_train = y_train.tolist()
original_test_sentences = X_test.tolist()
original_labels_test = y_test.tolist()

train_size = len(original_train_sentences)
test_size = len(original_test_sentences)
sentences = original_train_sentences + original_test_sentences

x_train, x_test, y_train, y_test = train_test_split(df["message"],df["label_name"], test_size = 0.25, random_state = 42)
count_vect = CountVectorizer(ngram_range=(2, 3))
transformer = TfidfTransformer(norm='l2',sublinear_tf=True)
x_train_counts = count_vect.fit_transform(x_train)
x_train_tfidf = transformer.fit_transform(x_train_counts)

x_test_counts = count_vect.transform(x_test)
x_test_tfidf = transformer.transform(x_test_counts)

print (x_train_tfidf.shape,x_test_tfidf.shape, y_train.shape, y_test.shape)

#Logistic regression
lr = LogisticRegression(C = 2, max_iter = 1000, n_jobs=1)
lr.fit(x_train_tfidf, y_train)
y_pred1 = lr.predict(x_test_tfidf)
print("Logistic Regression Accuracy: "+str(accuracy_score(y_test,y_pred1)))
print(classification_report(y_test, y_pred1))

show_viz(y_test, y_pred1)

# Calculate predicted probabilities for Logistic Regression
y_prob1 = lr.predict_proba(x_test_tfidf)  # Calculate probabilities here

# Calculate the ROC-AUC score for multiclass classification
from sklearn.metrics import accuracy_score, classification_report, roc_auc_score
roc_auc = roc_auc_score(y_test, y_prob1, multi_class='ovr')  # Use y_prob1
print("ROC-AUC: " + str(roc_auc))
print(classification_report(y_test, y_pred1))


#Support Vector Machine
svc = LinearSVC()
svc.fit(x_train_tfidf, y_train)

# Initialize svc_base here before using it
svc_base = CalibratedClassifierCV(svc) # Pass the fitted 'svc' model
svc_base.fit(x_train_tfidf, y_train)

y_pred2 = svc.predict(x_test_tfidf)
y_prob2 = svc_base.predict_proba(x_test_tfidf)
print("Support Vector Machine Accuracy: "+str(accuracy_score(y_test,y_pred2)))
print(classification_report(y_test, y_pred2))

show_viz(y_test, y_pred2)

print("Accuracy: "+str(accuracy_score(y_test, svc.predict(x_test_tfidf))))
print(classification_report(y_test, svc.predict(x_test_tfidf)))

# Calculate the ROC-AUC score using predicted probabilities
from sklearn.metrics import accuracy_score, classification_report, roc_auc_score
roc_auc = roc_auc_score(y_test, y_prob2, multi_class='ovr')
print("ROC-AUC: " + str(roc_auc))
print(classification_report(y_test, svc.predict(x_test_tfidf)))

#Naive Bayes(Multinomial)
mnb = MultinomialNB()
mnb.fit(x_train_tfidf, y_train)
y_pred3 = mnb.predict(x_test_tfidf)
y_prob3 = mnb.predict_proba(x_test_tfidf)
print("Naive Bayes(Multinomial) Accuracy: "+str(accuracy_score(y_test,y_pred3)))
print(classification_report(y_test, y_pred3))

show_viz(y_test, y_pred3)

# Calculate the ROC-AUC score for multiclass classification
from sklearn.metrics import accuracy_score, classification_report, roc_auc_score
roc_auc = roc_auc_score(y_test, y_prob3, multi_class='ovr')
print("ROC-AUC: " + str(roc_auc))
print(classification_report(y_test, y_pred3))

#Randomforest
rfc = RandomForestClassifier(n_estimators=300, max_depth=15, random_state=42, class_weight='balanced')
rfc.fit(x_train_tfidf,y_train)
y_pred4 = rfc.predict(x_test_tfidf)
y_prob4 = rfc.predict_proba(x_test_tfidf)
print("Randomforest Accuracy: "+str(accuracy_score(y_test,y_pred4)))
print(classification_report(y_test, y_pred4))

show_viz(y_test, y_pred4)

# Calculate the ROC-AUC score for multiclass classification
from sklearn.metrics import accuracy_score, classification_report, roc_auc_score
roc_auc = roc_auc_score(y_test, y_prob4, multi_class='ovr')
print("ROC-AUC: " + str(roc_auc))
print(classification_report(y_test, y_pred4))

#GradientBoostingClassifier
gbc = GradientBoostingClassifier(n_estimators=100, max_features='sqrt', max_depth=4, random_state=1, verbose=1)
gbc.fit(x_train_tfidf, y_train)
y_pred5 = gbc.predict(x_test_tfidf)
y_prob5 = gbc.predict_proba(x_test_tfidf)
print("GradientBoostingClassifier Accuracy:")
print(accuracy_score(y_test, y_pred5))
print(classification_report(y_test, y_pred5))

show_viz(y_test, y_pred5)

# Calculate the ROC-AUC score for multiclass classification
from sklearn.metrics import accuracy_score, classification_report, roc_auc_score
roc_auc = roc_auc_score(y_test, y_prob5, multi_class='ovr')
print("ROC-AUC: " + str(roc_auc))
print(classification_report(y_test, y_pred5))

#Ensemble Classifier
mnb = MultinomialNB()
rfc= RandomForestClassifier(n_estimators=1000, max_depth=12, random_state=42)
lr = LogisticRegression(C = 2, max_iter = 1000, n_jobs=-1)
svc = SVC(probability=True)
ec=VotingClassifier(estimators=[('Multinominal NB', mnb), ('Random Forest', rfc),('Logistic Regression',lr),('Support Vector Machine',svc)], voting='soft', weights=[1,2,3,4])
ec.fit(x_train_tfidf,y_train)
y_pred6 = ec.predict(x_test_tfidf)
y_prob6 = ec.predict_proba(x_test_tfidf)
print("Ensemble Classifier Accuracy:")
print(accuracy_score(y_test, y_pred6))
print(classification_report(y_test, y_pred6))

show_viz(y_test, y_pred6)

# Calculate the ROC-AUC score for multiclass classification
from sklearn.metrics import accuracy_score, classification_report, roc_auc_score
roc_auc = roc_auc_score(y_test, y_prob6, multi_class='ovr')
print("ROC-AUC: " + str(roc_auc))
print(classification_report(y_test, y_pred6))

#AdaBoost with Random Forest Classifier
rfc = RandomForestClassifier(n_estimators=100, max_depth=9, random_state=0)
abc= AdaBoostClassifier(base_estimator=rfc, learning_rate=0.2, n_estimators=100)
abc.fit(x_train_tfidf, y_train)
y_pred7= abc.predict(x_test_tfidf)
print("AdaBoost with RandomForest Classifier Accuracy: "+str(accuracy_score(y_test, y_pred7)))
print(classification_report(y_test, y_pred7))

show_viz(y_test, y_pred7)

# Get predicted probabilities
y_prob7 = abc.predict_proba(x_test_tfidf)  # Use gbc instead of clf to get probabilities for the GradientBoostingClassifier
# Calculate the ROC-AUC score for multiclass classification
from sklearn.metrics import accuracy_score, classification_report, roc_auc_score
roc_auc = roc_auc_score(y_test, y_prob7, multi_class='ovr')
print("ROC-AUC: " + str(roc_auc))
print(classification_report(y_test, y_pred7))

#Сравнение между моделями ML
Comparison_unibi = pd.DataFrame({
      'Logistic Regression': [
        accuracy_score(y_test, y_pred1) * 100,
        f1_score(y_test, y_pred1, average='macro') * 100,
        recall_score(y_test, y_pred1, average='macro') * 100,
        precision_score(y_test, y_pred1, average='macro') * 100,
        roc_auc_score(y_test, y_prob1, multi_class='ovr') * 100  # Use y_prob1 for predicted probabilities
    ],
    'SVM': [
        accuracy_score(y_test, y_pred2) * 100, # Removed .predict(x_test_tfidf)
        f1_score(y_test, y_pred2, average='macro') * 100, # Removed .predict(x_test_tfidf)
        recall_score(y_test, y_pred2, average='macro') * 100, # Removed .predict(x_test_tfidf)
        precision_score(y_test, y_pred2, average='macro') * 100, # Removed .predict(x_test_tfidf)
        roc_auc_score(y_test, y_prob2, multi_class='ovr') * 100  # Use y_prob1 for predicted probabilities
    ],
    'Naive Bayes': [
        accuracy_score(y_test, y_pred3) * 100,
        f1_score(y_test, y_pred3, average='macro') * 100,
        recall_score(y_test, y_pred3, average='macro') * 100,
        precision_score(y_test, y_pred3, average='macro') * 100,
        roc_auc_score(y_test, y_prob3, multi_class='ovr') * 100  # Use y_prob1 for predicted probabilities
    ],
    'Random Forest': [
        accuracy_score(y_test, y_pred4) * 100,
        f1_score(y_test, y_pred4, average='macro') * 100,
        recall_score(y_test, y_pred4, average='macro') * 100,
        precision_score(y_test, y_pred4, average='macro') * 100,
        roc_auc_score(y_test, y_prob4, multi_class='ovr') * 100  # Use y_prob1 for predicted probabilities
    ],
      'GradientBoosting': [
        accuracy_score(y_test, y_pred5) * 100,
        f1_score(y_test, y_pred5, average='macro') * 100,
        recall_score(y_test, y_pred5, average='macro') * 100,
        precision_score(y_test, y_pred5, average='macro') * 100,
        roc_auc_score(y_test, y_prob5, multi_class='ovr') * 100  # Use y_prob1 for predicted probabilities
    ],
      'Ensembled': [
        accuracy_score(y_test, y_pred6) * 100,
        f1_score(y_test, y_pred6, average='macro') * 100,
        recall_score(y_test, y_pred6, average='macro') * 100,
        precision_score(y_test, y_pred6, average='macro') * 100,
        roc_auc_score(y_test, y_prob6, multi_class='ovr') * 100  # Use y_prob1 for predicted probabilities
    ],
      'Adaboost': [
        accuracy_score(y_test, y_pred7) * 100,
        f1_score(y_test, y_pred7, average='macro') * 100,
        recall_score(y_test, y_pred7, average='macro') * 100,
        precision_score(y_test, y_pred7, average='macro') * 100,
        roc_auc_score(y_test, y_prob7, multi_class='ovr') * 100  # Use y_prob7 for predicted probabilities
    ]
})

print('Cравнение с использованием uni-bi-gram(2,3)')
Comparison_unibi.rename(index={0: 'Accuracy', 1: 'F1_score', 2: 'Recall', 3: 'Precision', 4: 'ROC-AUC'}, inplace=True)
Comparison_unibi.head()

# %% [markdown]


# %% [markdown]
# With message_stemmed

# %% [code]
from sklearn.model_selection import train_test_split

X_train, X_test, y_train, y_test = train_test_split(df['message_stemmed'], df['label'], stratify=df['label'])

# %% [code]
x_train, x_test, y_train, y_test = train_test_split(df["message_stemmed"],df["label_name"], test_size = 0.25, random_state = 42)
count_vect = CountVectorizer(ngram_range=(1, 2))
transformer = TfidfTransformer(norm='l2',sublinear_tf=True)
x_train_counts = count_vect.fit_transform(x_train)
x_train_tfidf = transformer.fit_transform(x_train_counts)

x_test_counts = count_vect.transform(x_test)
x_test_tfidf = transformer.transform(x_test_counts)

print (x_train_tfidf.shape,x_test_tfidf.shape, y_train.shape, y_test.shape)

# %% [markdown]
### **Logistic Regression**

# %% [code]
#Logistic regression
lr = LogisticRegression(C = 2, max_iter = 1000, n_jobs=1)
lr.fit(x_train_tfidf, y_train)
y_pred1 = lr.predict(x_test_tfidf)
print("Logistic Regression Accuracy: "+str(accuracy_score(y_test,y_pred1)))
print(classification_report(y_test, y_pred1))

# Calculate predicted probabilities for Logistic Regression
y_prob1 = lr.predict_proba(x_test_tfidf)  # Calculate probabilities here

# Calculate the ROC-AUC score for multiclass classification
from sklearn.metrics import accuracy_score, classification_report, roc_auc_score
roc_auc = roc_auc_score(y_test, y_prob1, multi_class='ovr')  # Use y_prob1
print("ROC-AUC: " + str(roc_auc))
print(classification_report(y_test, y_pred1))


show_viz(y_test, y_pred1)

# %% [markdown]
### **Support Vector Machine**

# %% [code]
#Support Vector Machine
svc = SVC(probability=True) # Add probability=True to enable probability estimates
svc.fit(x_train_tfidf, y_train)
y_pred2 = svc.predict(x_test_tfidf)
y_prob2 = svc.predict_proba(x_test_tfidf) # Now you can use predict_proba
print("Support Vector Machine Accuracy: "+str(accuracy_score(y_test,y_pred2)))
print(classification_report(y_test, y_pred2))

# Calculate the ROC-AUC score using predicted probabilities
from sklearn.metrics import accuracy_score, classification_report, roc_auc_score
roc_auc = roc_auc_score(y_test, y_prob2, multi_class='ovr')
print("ROC-AUC: " + str(roc_auc))
print(classification_report(y_test, svc.predict(x_test_tfidf)))

show_viz(y_test, y_pred2)

# %% [markdown]
### **Naive Bayes(Multinomial)**

# %% [code]
mnb = MultinomialNB()
mnb.fit(x_train_tfidf, y_train)
y_pred3 = mnb.predict(x_test_tfidf)
y_prob3 = mnb.predict_proba(x_test_tfidf)
print("Accuracy: "+str(accuracy_score(y_test,y_pred3)))
print(classification_report(y_test, y_pred3))

# Calculate the ROC-AUC score for multiclass classification
from sklearn.metrics import accuracy_score, classification_report, roc_auc_score
roc_auc = roc_auc_score(y_test, y_prob3, multi_class='ovr')
print("ROC-AUC: " + str(roc_auc))
print(classification_report(y_test, y_pred3))

show_viz(y_test, y_pred3)

# %% [markdown]
### **Randomforest**

# %% [code]
rfc = RandomForestClassifier(n_estimators=300, max_depth=15, random_state=42, class_weight='balanced')
rfc.fit(x_train_tfidf,y_train)
y_pred4 = rfc.predict(x_test_tfidf)
y_prob4 = rfc.predict_proba(x_test_tfidf)
print("Accuracy: "+str(accuracy_score(y_test,y_pred4)))
print(classification_report(y_test, y_pred4))

# Calculate the ROC-AUC score for multiclass classification
from sklearn.metrics import accuracy_score, classification_report, roc_auc_score
roc_auc = roc_auc_score(y_test, y_prob4, multi_class='ovr')
print("ROC-AUC: " + str(roc_auc))
print(classification_report(y_test, y_pred4))

show_viz(y_test, y_pred4)

# %% [markdown]
### **GradientBoostingClassifier**

# %% [code]
gbc = GradientBoostingClassifier(n_estimators=100, max_features='sqrt', max_depth=4, random_state=1, verbose=1)
gbc.fit(x_train_tfidf, y_train)
y_pred5 = gbc.predict(x_test_tfidf)

print("Accuracy: "+str(accuracy_score(y_test,y_pred5)))
print(classification_report(y_test, y_pred5))

# Get predicted probabilities
y_prob5 = gbc.predict_proba(x_test_tfidf)  # Use gbc instead of clf to get probabilities for the GradientBoostingClassifier

# Calculate the ROC-AUC score for multiclass classification
from sklearn.metrics import accuracy_score, classification_report, roc_auc_score
roc_auc = roc_auc_score(y_test, y_prob5, multi_class='ovr')
print("ROC-AUC: " + str(roc_auc))
print(classification_report(y_test, y_pred5))

show_viz(y_test, y_pred5)

# %% [markdown]
### **Ensemble Classifier**

# %% [code]
mnb = MultinomialNB()
rfc= RandomForestClassifier(n_estimators=1000, max_depth=12, random_state=42)
lr = LogisticRegression(C = 2, max_iter = 1000, n_jobs=-1)
svc = SVC(probability=True)
ec=VotingClassifier(estimators=[('Multinominal NB', mnb), ('Random Forest', rfc),('Logistic Regression',lr),('Support Vector Machine',svc)], voting='soft', weights=[1,2,3,4])
ec.fit(x_train_tfidf,y_train)
y_pred6 = ec.predict(x_test_tfidf)
y_prob6 = ec.predict_proba(x_test_tfidf)
print(accuracy_score(y_test, y_pred6))
print(classification_report(y_test, y_pred6))

# Calculate the ROC-AUC score for multiclass classification
from sklearn.metrics import accuracy_score, classification_report, roc_auc_score
roc_auc = roc_auc_score(y_test, y_prob6, multi_class='ovr')
print("ROC-AUC: " + str(roc_auc))
print(classification_report(y_test, y_pred6))

show_viz(y_test, y_pred6)

# %% [markdown]
### **AdaBoost with Random Forest Classifier**

# %% [code]
rfc = RandomForestClassifier(n_estimators=100, max_depth=9, random_state=0)
abc= AdaBoostClassifier(base_estimator=rfc, learning_rate=0.2, n_estimators=100)
abc.fit(x_train_tfidf, y_train)
y_pred7= abc.predict(x_test_tfidf)
print("Accuracy: "+str(accuracy_score(y_test, y_pred7)))
print(classification_report(y_test, y_pred7))

# Get predicted probabilities
y_prob7 = abc.predict_proba(x_test_tfidf)  # Use gbc instead of clf to get probabilities for the GradientBoostingClassifier
# Calculate the ROC-AUC score for multiclass classification
from sklearn.metrics import accuracy_score, classification_report, roc_auc_score
roc_auc = roc_auc_score(y_test, y_prob7, multi_class='ovr')
print("ROC-AUC: " + str(roc_auc))
print(classification_report(y_test, y_pred7))

show_viz(y_test, y_pred7)

# %% [markdown]
### **Сравнение между моделями ML**

# %% [code]
#Сравнение между моделями ML
Comparison_unibi = pd.DataFrame({
      'Logistic Regression': [
        accuracy_score(y_test, y_pred1) * 100,
        f1_score(y_test, y_pred1, average='macro') * 100,
        recall_score(y_test, y_pred1, average='macro') * 100,
        precision_score(y_test, y_pred1, average='macro') * 100,
        roc_auc_score(y_test, y_prob1, multi_class='ovr') * 100  # Use y_prob1 for predicted probabilities
    ],
    'SVM': [
        accuracy_score(y_test, y_pred2) * 100, # Removed .predict(x_test_tfidf)
        f1_score(y_test, y_pred2, average='macro') * 100, # Removed .predict(x_test_tfidf)
        recall_score(y_test, y_pred2, average='macro') * 100, # Removed .predict(x_test_tfidf)
        precision_score(y_test, y_pred2, average='macro') * 100, # Removed .predict(x_test_tfidf)
        roc_auc_score(y_test, y_prob2, multi_class='ovr') * 100  # Use y_prob1 for predicted probabilities
    ],
    'Naive Bayes': [
        accuracy_score(y_test, y_pred3) * 100,
        f1_score(y_test, y_pred3, average='macro') * 100,
        recall_score(y_test, y_pred3, average='macro') * 100,
        precision_score(y_test, y_pred3, average='macro') * 100,
        roc_auc_score(y_test, y_prob3, multi_class='ovr') * 100  # Use y_prob1 for predicted probabilities
    ],
    'Random Forest': [
        accuracy_score(y_test, y_pred4) * 100,
        f1_score(y_test, y_pred4, average='macro') * 100,
        recall_score(y_test, y_pred4, average='macro') * 100,
        precision_score(y_test, y_pred4, average='macro') * 100,
        roc_auc_score(y_test, y_prob4, multi_class='ovr') * 100  # Use y_prob1 for predicted probabilities
    ],
      'GradientBoosting': [
        accuracy_score(y_test, y_pred5) * 100,
        f1_score(y_test, y_pred5, average='macro') * 100,
        recall_score(y_test, y_pred5, average='macro') * 100,
        precision_score(y_test, y_pred5, average='macro') * 100,
        roc_auc_score(y_test, y_prob5, multi_class='ovr') * 100  # Use y_prob1 for predicted probabilities
    ],
      'Ensembled': [
        accuracy_score(y_test, y_pred6) * 100,
        f1_score(y_test, y_pred6, average='macro') * 100,
        recall_score(y_test, y_pred6, average='macro') * 100,
        precision_score(y_test, y_pred6, average='macro') * 100,
        roc_auc_score(y_test, y_prob6, multi_class='ovr') * 100  # Use y_prob1 for predicted probabilities
    ],
      'Adaboost': [
        accuracy_score(y_test, y_pred7) * 100,
        f1_score(y_test, y_pred7, average='macro') * 100,
        recall_score(y_test, y_pred7, average='macro') * 100,
        precision_score(y_test, y_pred7, average='macro') * 100,
        roc_auc_score(y_test, y_prob7, multi_class='ovr') * 100  # Use y_prob7 for predicted probabilities
    ]
})

print('Cравнение с использованием uni-bi-gram(1,2)')
Comparison_unibi.rename(index={0: 'Accuracy', 1: 'F1_score', 2: 'Recall', 3: 'Precision', 4: 'ROC-AUC'}, inplace=True)
Comparison_unibi

# %% [markdown]
### **gram_range=(2, 2) with message_stemmed**

# %% [code]
from sklearn.model_selection import train_test_split
X_train, X_test, y_train, y_test = train_test_split(df['message_stemmed'], df['label'], stratify=df['label'])

original_train_sentences = X_train.tolist()
original_labels_train = y_train.tolist()
original_test_sentences = X_test.tolist()
original_labels_test = y_test.tolist()

train_size = len(original_train_sentences)
test_size = len(original_test_sentences)
sentences = original_train_sentences + original_test_sentences

x_train, x_test, y_train, y_test = train_test_split(df["message_stemmed"],df["label_name"], test_size = 0.25, random_state = 42)
count_vect = CountVectorizer(ngram_range=(2, 2))
transformer = TfidfTransformer(norm='l2',sublinear_tf=True)
x_train_counts = count_vect.fit_transform(x_train)
x_train_tfidf = transformer.fit_transform(x_train_counts)

x_test_counts = count_vect.transform(x_test)
x_test_tfidf = transformer.transform(x_test_counts)

print (x_train_tfidf.shape,x_test_tfidf.shape, y_train.shape, y_test.shape)

#Logistic regression
lr = LogisticRegression(C = 2, max_iter = 1000, n_jobs=1)
lr.fit(x_train_tfidf, y_train)
y_pred1 = lr.predict(x_test_tfidf)
print("Logistic Regression Accuracy: "+str(accuracy_score(y_test,y_pred1)))
print(classification_report(y_test, y_pred1))

# Calculate predicted probabilities for Logistic Regression
y_prob1 = lr.predict_proba(x_test_tfidf)  # Calculate probabilities here

# Calculate the ROC-AUC score for multiclass classification
from sklearn.metrics import accuracy_score, classification_report, roc_auc_score
roc_auc = roc_auc_score(y_test, y_prob1, multi_class='ovr')  # Use y_prob1
print("ROC-AUC: " + str(roc_auc))
print(classification_report(y_test, y_pred1))

show_viz(y_test, y_pred1)


#Support Vector Machine
svc = LinearSVC()
svc.fit(x_train_tfidf, y_train)

# Initialize svc_base here before using it
svc_base = CalibratedClassifierCV(svc) # Pass the fitted 'svc' model
svc_base.fit(x_train_tfidf, y_train)

y_pred2 = svc.predict(x_test_tfidf)
y_prob2 = svc_base.predict_proba(x_test_tfidf)
print("Support Vector Machine Accuracy: "+str(accuracy_score(y_test,y_pred2)))
print(classification_report(y_test, y_pred2))

show_viz(y_test, y_pred2)

print("Accuracy: "+str(accuracy_score(y_test, svc.predict(x_test_tfidf))))
print(classification_report(y_test, svc.predict(x_test_tfidf)))

# Calculate the ROC-AUC score using predicted probabilities
from sklearn.metrics import accuracy_score, classification_report, roc_auc_score
roc_auc = roc_auc_score(y_test, y_prob2, multi_class='ovr')
print("ROC-AUC: " + str(roc_auc))
print(classification_report(y_test, svc.predict(x_test_tfidf)))

#Naive Bayes(Multinomial)
mnb = MultinomialNB()
mnb.fit(x_train_tfidf, y_train)
y_pred3 = mnb.predict(x_test_tfidf)
y_prob3 = mnb.predict_proba(x_test_tfidf)
print("Naive Bayes(Multinomial) Accuracy: "+str(accuracy_score(y_test,y_pred3)))
print(classification_report(y_test, y_pred3))

show_viz(y_test, y_pred3)


# Calculate the ROC-AUC score for multiclass classification
from sklearn.metrics import accuracy_score, classification_report, roc_auc_score
roc_auc = roc_auc_score(y_test, y_prob3, multi_class='ovr')
print("ROC-AUC: " + str(roc_auc))
print(classification_report(y_test, y_pred3))

#Randomforest
rfc = RandomForestClassifier(n_estimators=300, max_depth=15, random_state=42, class_weight='balanced')
rfc.fit(x_train_tfidf,y_train)
y_pred4 = rfc.predict(x_test_tfidf)
y_prob4 = rfc.predict_proba(x_test_tfidf)
print("Randomforest Accuracy: "+str(accuracy_score(y_test,y_pred4)))
print(classification_report(y_test, y_pred4))

show_viz(y_test, y_pred4)

# Calculate the ROC-AUC score for multiclass classification
from sklearn.metrics import accuracy_score, classification_report, roc_auc_score
roc_auc = roc_auc_score(y_test, y_prob4, multi_class='ovr')
print("ROC-AUC: " + str(roc_auc))
print(classification_report(y_test, y_pred4))

#GradientBoostingClassifier
gbc = GradientBoostingClassifier(n_estimators=100, max_features='sqrt', max_depth=4, random_state=1, verbose=1)
gbc.fit(x_train_tfidf, y_train)
y_pred5 = gbc.predict(x_test_tfidf)
y_prob5 = gbc.predict_proba(x_test_tfidf)
print("GradientBoostingClassifier Accuracy:")
print(accuracy_score(y_test, y_pred5))
print(classification_report(y_test, y_pred5))

show_viz(y_test, y_pred5)

# Calculate the ROC-AUC score for multiclass classification
from sklearn.metrics import accuracy_score, classification_report, roc_auc_score
roc_auc = roc_auc_score(y_test, y_prob5, multi_class='ovr')
print("ROC-AUC: " + str(roc_auc))
print(classification_report(y_test, y_pred5))

#Ensemble Classifier
mnb = MultinomialNB()
rfc= RandomForestClassifier(n_estimators=1000, max_depth=12, random_state=42)
lr = LogisticRegression(C = 2, max_iter = 1000, n_jobs=-1)
svc = SVC(probability=True)
ec=VotingClassifier(estimators=[('Multinominal NB', mnb), ('Random Forest', rfc),('Logistic Regression',lr),('Support Vector Machine',svc)], voting='soft', weights=[1,2,3,4])
ec.fit(x_train_tfidf,y_train)
y_pred6 = ec.predict(x_test_tfidf)
y_prob6 = ec.predict_proba(x_test_tfidf)
print("Ensemble Classifier Accuracy:")
print(accuracy_score(y_test, y_pred6))
print(classification_report(y_test, y_pred6))

show_viz(y_test, y_pred6)

# Calculate the ROC-AUC score for multiclass classification
from sklearn.metrics import accuracy_score, classification_report, roc_auc_score
roc_auc = roc_auc_score(y_test, y_prob6, multi_class='ovr')
print("ROC-AUC: " + str(roc_auc))
print(classification_report(y_test, y_pred6))

#AdaBoost with Random Forest Classifier
rfc = RandomForestClassifier(n_estimators=100, max_depth=9, random_state=0)
abc= AdaBoostClassifier(base_estimator=rfc, learning_rate=0.2, n_estimators=100)
abc.fit(x_train_tfidf, y_train)
y_pred7= abc.predict(x_test_tfidf)
y_prob7 = abc.predict_proba(x_test_tfidf)
print("AdaBoost with RandomForest Classifier Accuracy: "+str(accuracy_score(y_test, y_pred7)))
print(classification_report(y_test, y_pred7))

show_viz(y_test, y_pred7)

# Get predicted probabilities
# y_prob7 = gbc.predict_proba(x_test_tfidf)  # Use gbc instead of clf to get probabilities for the GradientBoostingClassifier
# Calculate the ROC-AUC score for multiclass classification
from sklearn.metrics import accuracy_score, classification_report, roc_auc_score
roc_auc = roc_auc_score(y_test, y_prob7, multi_class='ovr')
print("ROC-AUC: " + str(roc_auc))
print(classification_report(y_test, y_pred7))


#Сравнение между моделями ML
Comparison_unibi = pd.DataFrame({
      'Logistic Regression': [
        accuracy_score(y_test, y_pred1) * 100,
        f1_score(y_test, y_pred1, average='macro') * 100,
        recall_score(y_test, y_pred1, average='macro') * 100,
        precision_score(y_test, y_pred1, average='macro') * 100,
        roc_auc_score(y_test, y_prob1, multi_class='ovr') * 100  # Use y_prob1 for predicted probabilities
    ],
    'SVM': [
        accuracy_score(y_test, y_pred2) * 100, # Removed .predict(x_test_tfidf)
        f1_score(y_test, y_pred2, average='macro') * 100, # Removed .predict(x_test_tfidf)
        recall_score(y_test, y_pred2, average='macro') * 100, # Removed .predict(x_test_tfidf)
        precision_score(y_test, y_pred2, average='macro') * 100, # Removed .predict(x_test_tfidf)
        roc_auc_score(y_test, y_prob2, multi_class='ovr') * 100  # Use y_prob1 for predicted probabilities
    ],
    'Naive Bayes': [
        accuracy_score(y_test, y_pred3) * 100,
        f1_score(y_test, y_pred3, average='macro') * 100,
        recall_score(y_test, y_pred3, average='macro') * 100,
        precision_score(y_test, y_pred3, average='macro') * 100,
        roc_auc_score(y_test, y_prob3, multi_class='ovr') * 100  # Use y_prob1 for predicted probabilities
    ],
    'Random Forest': [
        accuracy_score(y_test, y_pred4) * 100,
        f1_score(y_test, y_pred4, average='macro') * 100,
        recall_score(y_test, y_pred4, average='macro') * 100,
        precision_score(y_test, y_pred4, average='macro') * 100,
        roc_auc_score(y_test, y_prob4, multi_class='ovr') * 100  # Use y_prob1 for predicted probabilities
    ],
      'GradientBoosting': [
        accuracy_score(y_test, y_pred5) * 100,
        f1_score(y_test, y_pred5, average='macro') * 100,
        recall_score(y_test, y_pred5, average='macro') * 100,
        precision_score(y_test, y_pred5, average='macro') * 100,
        roc_auc_score(y_test, y_prob5, multi_class='ovr') * 100  # Use y_prob1 for predicted probabilities
    ],
      'Ensembled': [
        accuracy_score(y_test, y_pred6) * 100,
        f1_score(y_test, y_pred6, average='macro') * 100,
        recall_score(y_test, y_pred6, average='macro') * 100,
        precision_score(y_test, y_pred6, average='macro') * 100,
        roc_auc_score(y_test, y_prob6, multi_class='ovr') * 100  # Use y_prob1 for predicted probabilities
    ],
      'Adaboost': [
        accuracy_score(y_test, y_pred7) * 100,
        f1_score(y_test, y_pred7, average='macro') * 100,
        recall_score(y_test, y_pred7, average='macro') * 100,
        precision_score(y_test, y_pred7, average='macro') * 100,
        roc_auc_score(y_test, y_prob7, multi_class='ovr') * 100  # Use y_prob7 for predicted probabilities
    ]
})

print('Cравнение с использованием uni-bi-gram(2,2)')
Comparison_unibi.rename(index={0: 'Accuracy', 1: 'F1_score', 2: 'Recall', 3: 'Precision', 4: 'ROC-AUC'}, inplace=True)
Comparison_unibi

# %% [markdown]
### **gram_range=(2, 3) with message_stemmed**

# %% [code]
from sklearn.model_selection import train_test_split
X_train, X_test, y_train, y_test = train_test_split(df['message_stemmed'], df['label'], stratify=df['label'])

original_train_sentences = X_train.tolist()
original_labels_train = y_train.tolist()
original_test_sentences = X_test.tolist()
original_labels_test = y_test.tolist()

train_size = len(original_train_sentences)
test_size = len(original_test_sentences)
sentences = original_train_sentences + original_test_sentences

x_train, x_test, y_train, y_test = train_test_split(df["message_stemmed"],df["label_name"], test_size = 0.25, random_state = 42)
count_vect = CountVectorizer(ngram_range=(2, 3))
transformer = TfidfTransformer(norm='l2',sublinear_tf=True)
x_train_counts = count_vect.fit_transform(x_train)
x_train_tfidf = transformer.fit_transform(x_train_counts)

x_test_counts = count_vect.transform(x_test)
x_test_tfidf = transformer.transform(x_test_counts)

print (x_train_tfidf.shape,x_test_tfidf.shape, y_train.shape, y_test.shape)

#Logistic regression
lr = LogisticRegression(C = 2, max_iter = 1000, n_jobs=1)
lr.fit(x_train_tfidf, y_train)
y_pred1 = lr.predict(x_test_tfidf)
print("Logistic Regression Accuracy: "+str(accuracy_score(y_test,y_pred1)))
print(classification_report(y_test, y_pred1))

show_viz(y_test, y_pred1)

# Calculate predicted probabilities for Logistic Regression
y_prob1 = lr.predict_proba(x_test_tfidf)  # Calculate probabilities here

# Calculate the ROC-AUC score for multiclass classification
from sklearn.metrics import accuracy_score, classification_report, roc_auc_score
roc_auc = roc_auc_score(y_test, y_prob1, multi_class='ovr')  # Use y_prob1
print("ROC-AUC: " + str(roc_auc))
print(classification_report(y_test, y_pred1))


#Support Vector Machine
svc = LinearSVC()
svc.fit(x_train_tfidf, y_train)

# Initialize svc_base here before using it
svc_base = CalibratedClassifierCV(svc) # Pass the fitted 'svc' model
svc_base.fit(x_train_tfidf, y_train)

y_pred2 = svc.predict(x_test_tfidf)
y_prob2 = svc_base.predict_proba(x_test_tfidf)
print("Support Vector Machine Accuracy: "+str(accuracy_score(y_test,y_pred2)))
print(classification_report(y_test, y_pred2))

show_viz(y_test, y_pred2)

print("Accuracy: "+str(accuracy_score(y_test, svc.predict(x_test_tfidf))))
print(classification_report(y_test, svc.predict(x_test_tfidf)))

# Calculate the ROC-AUC score using predicted probabilities
from sklearn.metrics import accuracy_score, classification_report, roc_auc_score
roc_auc = roc_auc_score(y_test, y_prob2, multi_class='ovr')
print("ROC-AUC: " + str(roc_auc))
print(classification_report(y_test, svc.predict(x_test_tfidf)))

#Naive Bayes(Multinomial)
mnb = MultinomialNB()
mnb.fit(x_train_tfidf, y_train)
y_pred3 = mnb.predict(x_test_tfidf)
y_prob3 = mnb.predict_proba(x_test_tfidf)
print("Naive Bayes(Multinomial) Accuracy: "+str(accuracy_score(y_test,y_pred3)))
print(classification_report(y_test, y_pred3))

show_viz(y_test, y_pred3)


# Calculate the ROC-AUC score for multiclass classification
from sklearn.metrics import accuracy_score, classification_report, roc_auc_score
roc_auc = roc_auc_score(y_test, y_prob3, multi_class='ovr')
print("ROC-AUC: " + str(roc_auc))
print(classification_report(y_test, y_pred3))

#Randomforest
rfc = RandomForestClassifier(n_estimators=300, max_depth=15, random_state=42, class_weight='balanced')
rfc.fit(x_train_tfidf,y_train)
y_pred4 = rfc.predict(x_test_tfidf)
y_prob4 = rfc.predict_proba(x_test_tfidf)
print("Randomforest Accuracy: "+str(accuracy_score(y_test,y_pred4)))
print(classification_report(y_test, y_pred4))

show_viz(y_test, y_pred4)

# Calculate the ROC-AUC score for multiclass classification
from sklearn.metrics import accuracy_score, classification_report, roc_auc_score
roc_auc = roc_auc_score(y_test, y_prob4, multi_class='ovr')
print("ROC-AUC: " + str(roc_auc))
print(classification_report(y_test, y_pred4))

#GradientBoostingClassifier
gbc = GradientBoostingClassifier(n_estimators=100, max_features='sqrt', max_depth=4, random_state=1, verbose=1)
gbc.fit(x_train_tfidf, y_train)
y_pred5 = gbc.predict(x_test_tfidf)
y_prob5 = gbc.predict_proba(x_test_tfidf)
print("GradientBoostingClassifier Accuracy:")
print(accuracy_score(y_test, y_pred5))
print(classification_report(y_test, y_pred5))

show_viz(y_test, y_pred5)

# Calculate the ROC-AUC score for multiclass classification
from sklearn.metrics import accuracy_score, classification_report, roc_auc_score
roc_auc = roc_auc_score(y_test, y_prob5, multi_class='ovr')
print("ROC-AUC: " + str(roc_auc))
print(classification_report(y_test, y_pred5))

#Ensemble Classifier
mnb = MultinomialNB()
rfc= RandomForestClassifier(n_estimators=1000, max_depth=12, random_state=42)
lr = LogisticRegression(C = 2, max_iter = 1000, n_jobs=-1)
svc = SVC(probability=True)
ec=VotingClassifier(estimators=[('Multinominal NB', mnb), ('Random Forest', rfc),('Logistic Regression',lr),('Support Vector Machine',svc)], voting='soft', weights=[1,2,3,4])
ec.fit(x_train_tfidf,y_train)
y_pred6 = ec.predict(x_test_tfidf)
y_prob6 = ec.predict_proba(x_test_tfidf)
print("Ensemble Classifier Accuracy:")
print(accuracy_score(y_test, y_pred6))
print(classification_report(y_test, y_pred6))

show_viz(y_test, y_pred6)

# Calculate the ROC-AUC score for multiclass classification
from sklearn.metrics import accuracy_score, classification_report, roc_auc_score
roc_auc = roc_auc_score(y_test, y_prob6, multi_class='ovr')
print("ROC-AUC: " + str(roc_auc))
print(classification_report(y_test, y_pred6))

#AdaBoost with Random Forest Classifier
rfc = RandomForestClassifier(n_estimators=100, max_depth=9, random_state=0)
abc= AdaBoostClassifier(base_estimator=rfc, learning_rate=0.2, n_estimators=100)
abc.fit(x_train_tfidf, y_train)
y_pred7= abc.predict(x_test_tfidf)
y_prob7 = abc.predict_proba(x_test_tfidf)
print("AdaBoost with RandomForest Classifier Accuracy: "+str(accuracy_score(y_test, y_pred7)))
print(classification_report(y_test, y_pred7))

show_viz(y_test, y_pred7)

# Get predicted probabilities
# y_prob7 = gbc.predict_proba(x_test_tfidf)  # Use gbc instead of clf to get probabilities for the GradientBoostingClassifier
# Calculate the ROC-AUC score for multiclass classification
from sklearn.metrics import accuracy_score, classification_report, roc_auc_score
roc_auc = roc_auc_score(y_test, y_prob7, multi_class='ovr')
print("ROC-AUC: " + str(roc_auc))
print(classification_report(y_test, y_pred7))

#Сравнение между моделями ML
Comparison_unibi = pd.DataFrame({
      'Logistic Regression': [
        accuracy_score(y_test, y_pred1) * 100,
        f1_score(y_test, y_pred1, average='macro') * 100,
        recall_score(y_test, y_pred1, average='macro') * 100,
        precision_score(y_test, y_pred1, average='macro') * 100,
        roc_auc_score(y_test, y_prob1, multi_class='ovr') * 100  # Use y_prob1 for predicted probabilities
    ],
    'SVM': [
        accuracy_score(y_test, y_pred2) * 100, # Removed .predict(x_test_tfidf)
        f1_score(y_test, y_pred2, average='macro') * 100, # Removed .predict(x_test_tfidf)
        recall_score(y_test, y_pred2, average='macro') * 100, # Removed .predict(x_test_tfidf)
        precision_score(y_test, y_pred2, average='macro') * 100, # Removed .predict(x_test_tfidf)
        roc_auc_score(y_test, y_prob2, multi_class='ovr') * 100  # Use y_prob1 for predicted probabilities
    ],
    'Naive Bayes': [
        accuracy_score(y_test, y_pred3) * 100,
        f1_score(y_test, y_pred3, average='macro') * 100,
        recall_score(y_test, y_pred3, average='macro') * 100,
        precision_score(y_test, y_pred3, average='macro') * 100,
        roc_auc_score(y_test, y_prob3, multi_class='ovr') * 100  # Use y_prob1 for predicted probabilities
    ],
    'Random Forest': [
        accuracy_score(y_test, y_pred4) * 100,
        f1_score(y_test, y_pred4, average='macro') * 100,
        recall_score(y_test, y_pred4, average='macro') * 100,
        precision_score(y_test, y_pred4, average='macro') * 100,
        roc_auc_score(y_test, y_prob4, multi_class='ovr') * 100  # Use y_prob1 for predicted probabilities
    ],
      'GradientBoosting': [
        accuracy_score(y_test, y_pred5) * 100,
        f1_score(y_test, y_pred5, average='macro') * 100,
        recall_score(y_test, y_pred5, average='macro') * 100,
        precision_score(y_test, y_pred5, average='macro') * 100,
        roc_auc_score(y_test, y_prob5, multi_class='ovr') * 100  # Use y_prob1 for predicted probabilities
    ],
      'Ensembled': [
        accuracy_score(y_test, y_pred6) * 100,
        f1_score(y_test, y_pred6, average='macro') * 100,
        recall_score(y_test, y_pred6, average='macro') * 100,
        precision_score(y_test, y_pred6, average='macro') * 100,
        roc_auc_score(y_test, y_prob6, multi_class='ovr') * 100  # Use y_prob1 for predicted probabilities
    ],
      'Adaboost': [
        accuracy_score(y_test, y_pred7) * 100,
        f1_score(y_test, y_pred7, average='macro') * 100,
        recall_score(y_test, y_pred7, average='macro') * 100,
        precision_score(y_test, y_pred7, average='macro') * 100,
        roc_auc_score(y_test, y_prob7, multi_class='ovr') * 100  # Use y_prob7 for predicted probabilities
    ]
})

print('Cравнение с использованием uni-bi-gram(2,3)')
Comparison_unibi.rename(index={0: 'Accuracy', 1: 'F1_score', 2: 'Recall', 3: 'Precision', 4: 'ROC-AUC'}, inplace=True)
Comparison_unibi.head()

# %% [code]
