# Supplementary material for: Detection of offensive content in the Kazakh language using machine learning and deep learning approaches
Source: PeerJ Comput Sci. 2025 Aug 11;11:e3027. doi: 10.7717/peerj-cs.3027 (PMC12453855; doi:10.7717/peerj-cs.3027)
Supplement: Supplemental Information 2 [file peerj-cs-11-3027-s002.txt]

label	message	message_stemmed	label_name
4	біздің сарбаздарымыз өз істерінің әділдігімен қаруланып басқыншы армия арасында көптеген шығындарға ұшырады және өз жерлері мен халқын қорғау үшін күресетін болады propaganda	біздің сарбаз өз іс әділдіг қарулан басқынш армия ара көптеген шығын ұшыр және өз жер мен халқ қорғау үшін күрес бол propaganda	violent
4	біздің еркін болғанымызды ештеңе жеңе алмайды тағы бір рет вашингтон мен еуропа түрмешіге басқыншыға және агрессорға көмек көрсетіп оның құрбандарын айыптауды таңдады propaganda	біздің еркін бол ештеңе же алма тағы бір рет вашингтон мен еуропа түрмеші басқыншы және агрессо көмек көрсет оның құрбан айыптау таңда propaganda	violent
4	біз барак обама джордж буштың қасіретті мұрасынан басталады деп үміттенген едік бірақ оның бастамасы көңіл көншітпейді ол тез арада мумбайдағы шабуылдарды жоққа шығаруға көшкен кезде газада күндік қырғыннан кейін ол тілмен байланыста қалады бірақ менің халқым жалғыз емес бостандықты сүйетін миллиондаған ерлер мен әйелдер оның әділеттілік пен азаттық үшін күресуінде тұр propaganda	біз барак оба джордж буш қасірет мұра бастал де үміттен едік бірақ оның баста көңіл көншітпе ол тез ара мумбай шабуыл жоқ шығар көш кезде газа күндік қырғын кейін ол тіл байланыс қал бірақ менің хал жалғыз емес бостандық сүй миллиондаған ер мен әйел оның әділеттілік пен аза үшін күресу тұр propaganda	violent
4	израильдің агрессиясына қарсы күн сайынғы наразылықтар араб және ислам аймағында ғана емес бүкіл әлемде болып жатыр propaganda	израиль агрессия қарсы күн сайынғы наразылық араб және ислам аймағ ғана емес бүкіл әлем бол жатыр propaganda	violent
4	израиль сөзсіз газаның жойылуын өлімі мен қайғы қасіретті жеңетіні сөзсіз бірақ ол ливандағыдай газадағы тағдырмен кездеседі бізді қоршау және бомбалау арқылы сындырмайды және ешқашан басқыншылыққа берілмейміз халид миш ал хамас саяси бюросының басшысы propaganda	израиль сөзсіз газа жойыл өлім мен қайғы қасірет жең сөзсіз бірақ ол ливандағыда газа тағдыр кездес біз қоршау және бомбала арқылы сындырма және ешқашан басқыншылық берілме халид миш ал хамас саяси бюро басшы propaganda	violent
4	алькаиданың аға қайраткері әбу йехя әл либи әлемдегі мүжахедтер газада палестиналықтардың қырылуына жауаптылардан кек алуға дайын деп мәлімдеді propaganda	алькаида аға қайраткер әбу йехя әл либи әлем мүжахед газа палестиналық қырыл жауапты кек ал дайын де мәлімде propaganda	violent
4	бұл алькаиданың сахаб деп жариялаған жаңа бейне таспасында сәрсенбі күні содырлардың исламшыл сайттарында шығыс пен батыстағы мужахидтер еврейлердің қолымен газадағы мұсылмандарға не болып жатқанын және болып жатқан оқиғаларды өшіруге және кек алуға дайындалып жатыр radicalization	бұл алькаида сахаб де жарияла жаңа бейне таспа сәрсенбі күн содыр исламшыл сайт шығыс пен батыс мужахид еврей қол газа мұсылман не бол жат және бол жат оқиға өшір және кек ал дайындал жатыр radicalization	violent
4	өткен жылдың қаңтар айында жүзден астам мұсылман ғалымдарының газа соғысы туралы мәлімдемесіне жауап ретінде қабылданды онда мұсылмандарды газадағы жиһадты қолдауға шақырған және израиль үкіметімен қызметтес болған жолдан тайғандар деп атаған аль либи ғалымдарды ауғанстан ирак сомали және шығыс түркістан сияқты басқа мұсылман жерінде жиһадты заңдастыратын діни қаулылар шығаруға шақырды recruitment	өткен жыл қаңтар ай жүз астам мұсылман ғалым газ соғыс туралы мәлімдеме жауап рет қабылда онда мұсылман газа жиһад қолда шақыр және израиль үкімет қызметтес бол жолдан тай де ата аль либи ғалым ауғанстан ирак сомали және шығыс түркістан сияқты басқа мұсылман же жиһад заңдастыр діни қаулы шығар шақ recruitment	violent
4	аль либи ғалымдардан мұсылман халқына америка құрама штаттары мен израильдің бір құрылым құрғанын және израиль армиясына қарсы соғысу мен ақш мүдделеріне қай жерде болмасын шабуыл жасау арасында ешқандай айырмашылық жоқ екенін түсіндіруді сұрады неліктен ақш израиль сияқты қолдау үшін ақы төлеуден босатылуы керек неліктен біз оны өз жерімізде және әскери саяси экономикалық және қаржылық нысандард…	аль либи ғалым мұсылман халқ америка құрама штат мен израиль бір құрылым құр және израиль армия қарсы соғыс мен ақш мүдде қай же болма шабуыл жасау ара ешқандай айырмашылық жоқ екен түсіндіру сұр неліктен ақш израиль сияқты қолдау үшін ақы төлеу босатыл керек неліктен біз оны өз же және әскери саяси экономикалық және қаржылық нысан бомбала арқылы нысана алма керек propaganda	violent
4	бұл олар шақырған әділдер үшін жеңіс алькаиданың жетекшісі усама бен ладеннің өзі ислам әлеміндегі адал ғалымдар комитеттеріне үндеу жіберді ол газа туралы наурыздың ортасында шығарды ол олардан мұсылман елдеріндегі жастар арасында шынайы ислам деп атаған және аймақтың болашағы туралы хабардар болу үшін кеңесші орган құруды сұрады recruitment	бұл олар шақыр әділ үшін жеңіс алькаида жетекші уса бен ладен өзі ислам әлем адал ғалым комитет үндеу жіб ол газ туралы наурыз орта шығ ол олардан мұсылман ел жас ара шынайы ислам де ата және аймақ болашағ туралы хабардар болу үшін кеңесші орган құру сұр recruitment	violent
4	ал либи былтыр ақпанда сомалилерді жаңадан сайланған президентке қарсы бүлік шығаруға шақырған видео мәлімдемесін жариялаған болатын оның бүгін шығарған видеосы минуттан астам уақытты қамтиды ол қоңыр фонда қарсы отырды дәстүрлі көйлегінің үстіне әскери куртка және басына ақ шалбар киді дереккөз propaganda	ал либи былтыр ақпан сомали жаңа сайлан президент қарсы бүлік шығар шақыр видео мәлімдеме жарияла бол оның бүгін шығар видео минут астам уақыт қамти ол қоңыр фонд қарсы от дәстүрлі көйлег үст әскери куртка және бас ақ шалбар ки дереккөз propaganda	violent
4	қауіпсіздік қызметкерлері қағазға бұл бейнефильм германиядағы ықтимал террористерді ынталандыру үшін сигнал жіберуді мақсат еткенін айтты	қауіпсіздік қызметкер қағаз бұл бейнефиль германия ықтимал террорис ынталандыру үшін сигнал жіберу мақсат ет ай	violent
4	барлар мен дискотекалар сияқты көпшілік орындарды таңдау арқылы ең көп адам өлтіруге бағытталған нысаналарға американдық әскери әуе күштерінің рамштейндегі базасы және дортмунд дюссельдорф франкфурт кельн және мюнхен сияқты қалалар кірді propaganda	бар мен дискотека сияқты көпшілік орын таңдау арқылы ең көп адам өлтір бағыттал нысана американдық әскери әуе күш рамштей база және дортмунд дюссельдорф франкфурт кельн және мюнхен сияқты қала кір propaganda	violent
4	айыпталушылардың бірі мәлімдегендей әлем күйеді сот ісіндегі іс қағаздары шамамен папканы толтырады ал айыптаушының өзі куәгерді шақыруды жоспарлап отыр бұл іс екі жылға дейін созылуы мүмкін деген болжам бар propaganda	айыпталушы бірі мәлімдегенде әлем күй сот іс іс қағаз шамамен папка толтыр ал айыптауш өзі куәгер шақыру жоспарла отыр бұл іс екі жыл дейін созыл мүмкін де болжам бар propaganda	violent
4	комментаторлар бұл ең керемет сынақтардың бірі болады деп үміттенеді өйткені солшыл террористік қызыл армия фракциясының raf мүшелері жылдары докта тұрған германиялық dpa сым қызметі ер адамдар селек үшін жылдан бастап шнайдер үшін түрмеде өмір сүруге дейін түрмеге қамалатынын айтты propaganda	комментатор бұл ең керемет сынақ бірі бол де үміттен өйткені солшыл террористік қызыл армия фракция raf мүше жыл док тұр германиялық dpa сы қызмет ер адам селек үшін жыл баста шнайдер үшін түрме өмір сүр дейін түрме қамал ай propaganda	violent
4	қатардағы үш ер адам жылы ауғанстан пәкістан шекаралас аймағындағы оқу жаттығу жиындарына бара жатқанда бақыланған онда оларды өзбекстанда орналасқан ислам жиһад одағы террористік ұйымы деп жалдады деп болжанған propaganda	қатар үш ер адам жыл ауғанстан пәкістан шекаралас аймағ оқу жаттығу жиын бар жатқанда бақылан онда ол өзбекстан орналас ислам жиһад одағ террористік ұйым де жалда де болжан propaganda	violent
4	осы күндері израильдің газаға жасаған шабуылдары жүздеген адамдарды өлтіріп жарақаттады ал бүкіл әлем соның ішінде араб сатқындары мен билеушілері тек бос мәлімдеме жасайды және мен осыған байланысты бірнеше мәселеге назар аударғым келеді propaganda	осы күн израиль газа жаса шабуыл жүздеген адам өлтір жарақатта ал бүкіл әлем соның іш араб сатқын мен билеуші тек бос мәлімдеме жаса және мен осы байланысты бірнеше мәселе назар аудар кел propaganda	violent
4	ал исламның қалған бөлігінде біз шейх осама бен ладеннің антына қол жеткізуге дайынбыз мен ұлыбританиямен ант етемін көкті байқаусызда көтерді америка да америкада тұратын ешкім де палестина мен шындық алдында өмір сүрмес бұрын қауіпсіздік туралы армандай бермейді propaganda	ал ислам қалған бөліг біз шейх оса бен ладен ант қол жеткіз дайын мен ұлыбритания ант ет көк байқаусыз көтер америка да америка тұр ешкім де палестин мен шындық алд өмір сүрмес бұрын қауіпсіздік туралы арманда берме propaganda	violent
4	барлық имансыз армиялар мұхаммедтің жерінен кетсін және сіздермен бірге болған кезде иерусалимнің қазыналарын босатып исламның туын көтеріп оның жиектерінде жиһад жасайтын күнді тілейміз radicalization	барлық иман армия мұхаммед же кет және сіздермен бірге бол кезде иерусалим қазына босат ислам ту көтер оның жиек жиһад жаса күн тіле radicalization	violent
4	израиль ұшақтары әуеден бомба тастап жатқан кезде ол және оның әскерлері газадағы мұсылмандарды өлтіру жоспары аяқталғанға дейін шекараларды жауып тастайды radicalization	израиль ұшақ әуе бомба таста жат кезде ол және оның әскер газа мұсылман өлтір жоспар аяқтал дейін шекара жау таста radicalization	violent
4	бұл еврейлердің лас рөлі сабра мен шатиладағы фалангтардың күштерімен менің мұсылман бауырларым және газадағы және басқа палестинадағы мүжахидтер біз біз мүмкін болған жерде кресттереврей одағын ұрыпсоғып біз сіздермен бетпебет келіп отырмыз және көп ұзамай сіздердің араларыңызға кедергі болатын шекаралар мен шектеулерді бұзамыз және американдықтардың ирактан біздің жақындап келе жатқан белгілері…	бұл еврей лас рөл сабр мен шатила фаланг күш менің мұсылман бауыр және газа және басқа палестина мүжахид біз біз мүмкін бол же кресттеревре одағ ұрыпсоғ біз сіздермен бетпебет кел отыр және көп ұзама сіздердің ара кедергі бол шекара мен шектеу бұз және американдық ирак біздің жақында келе жат белгі кет жол бер radicalization	violent
4	біз сіздерді жүректерімізбен және қанымызбен құтқардық және мен сіздердің араларыңызда сіздің жараларыңызды айықтырамын және олардың азаптарын азайтамын деп үміттенемін propaganda	біз сіз жүрек және қан құтқар және мен сіздердің ара сіздің жара айықтыр және олардың азап азай де үміттен propaganda	violent
4	екінші хабарға келер болсақ бұл мысырдағы мұсылмандарға арналған мен оларға айтамын газаны қоршауды алып тастау бұл сіздердің міндеттеріңіз егер сіз газадағы халқымыздан қоршау алынып тасталғанға дейін бас тартпаған ереуілдер демонстрациялар мен наразылық акцияларын ұйымдастырып қатысқан болсаңыз онда сатқын хосни мубаракқа құлақ асу керек recruitment	екінші хаб кел бол бұл мысыр мұсылман арнал мен оларға ай газа қоршау алып тастау бұл сіздердің міндет егер сіз газа халқ қоршау алын тастал дейін бас тартпа ереуіл демонстрация мен наразылық акция ұйымдастыр қатыс бол онда сатқ хосни мубарак құлақ асу керек recruitment	violent
4	газадағы бауырларымызды сатқын хосни мубарактың қолынан құтқару үшін студенттер оқудан жұмысшылар мен жұмысшылардан бас тартатын ереуілдер науқанын жасай алмайсыз ба recruitment	газа бауыр сатқ хосни мубарак қол құтқар үшін студент оқу жұмысшы мен жұмысшы бас тарт ереуіл науқан жаса алма ба recruitment	violent
4	мен мысыр армиясындағы азат адамдарға сүлеймен хатерде болғандығыңызды айтамын үлгі және үлгі ал сатқын қылмыскер сізді дініңізге опасыздық жасауыңызға және бауырластарыңызды қоршауға және израильдік ұшақтар оларға қарсы жасаған қылмыстарын аяқтағанға дейін олардың порттарын жауып тастау үшін қолданады деп айтамын propaganda	мен мысыр армия азат адам сүлеймен хат болғандығ ай үлгі және үлгі ал сатқ қылмыскер сіз дін опасыз жасау және бауырлас қорша және израиль ұшақ оларға қарсы жаса қылмыс аяқта дейін олардың порт жау тастау үшін қолдан де ай propaganda	violent
4	сондықтан сіз қашан шайтанның әскері болып қала бересіз құрметті синайдың құрметті тайпаларына айтамын бұл күн сендердің күндерің сондықтан исламдағы ағайындарыңды және газадағы туысқандарыңды бір наннан бастап танк шахтасына дейін барлық керек жарақтарымен және жабдықтарымен қамтамасыз етіңдер recruitment	сондықтан сіз қашан шайтан әскер бол қала бер құрметті синай құрметті тайпа ай бұл күн сен күн сондықтан ислам ағайын және газа туысқан бір нан баста танк шахта дейін барлық керек жарақ және жабдық қамтамасыз ет recruitment	violent
4	сіздің қадір қасиетіңізге абыройыңызға және қол сұғылмауыңызға қол сұғатын сатқын египет режимі бұл исламдағы бауырларыңызды және газадағы тектілікті қоршайтын және яһудилермен бірге оларды өлтіру үшін жасалған жүйе propaganda	сіздің қадір қасиет абырой және қол сұғылмау қол сұғ сатқ египет режим бұл ислам бауыр және газа тектілік қорша және яһуди бірге ол өлтір үшін жасал жүйе propaganda	violent
4	газа қаласындағы бауырларыңызда сатқын режимнің қоршауын олардан бұзды менің үшінші хабарламам туралы айтатын болсақ ол барлық мұсылмандарға мен оларға айтамын бұл американдық жалған ақпарат әлемге американың саясатын өзгертетін құтқарушы ретінде көрсетуге тырысты propaganda	газ қала бауыр сатқ режим қорша олардан бұз менің үшінші хабарлама туралы айт бол ол барлық мұсылман мен оларға ай бұл американдық жалған ақпарат әлем америка саясат өзгерт құтқарушы рет көрсет тырыс propaganda	violent
4	газадағы бауырларыңыз бен қарындастарыңызды мейірімсіз немесе аяушылықсыз өлтірді мен ислам әлеміне демонстрацияға шыққан ашулы мұсылман жамағатқа айтамын демонстрациялар бомбалар алдында жеткіліксіз бірақ біздің исламдық қаһарымыз сионистік крестшілер одағының тіректерін шайқайтын тиімді және тиімді әрекетке айналады propaganda	газа бауыр бен қарындас мейір немесе аяушылық өл мен ислам әлем демонстрация шық ашул мұсылман жамағат ай демонстрация бомба алд жеткіліксіз бірақ біздің исламдық қаһар сиони крестші одағ тірек шайқа тиімді және тиімді әрекет айнал propaganda	violent
4	барлық жерде адал guardian мұсылмандар оң жауап және джихад заттай ей барлық жерде мұсылмандар сионистік крест жорығына ұмтылыңыз және оған қол жеткізген барлық жерде оның мүдделерін қорғаңыз және бауырластарыңыз бен ұлдарыңызға қарсы тұрыңыз recruitment	барлық же адал guardian мұсылман оң жауап және джихад заттай ей барлық же мұсылман сиони крест жорығ ұмтыл және оған қол жеткіз барлық же оның мүдде қорға және бауырлас бен ұл қарсы тұр recruitment	violent
4	абдулла бин эйд әлазиз израильді толық мойындаудың алғышарты ретінде ньюйоркте переспен кездесу үшін конфессияаралық үнқатысуды жасады propaganda	абдулл бин эйд әлазиз израиль толық мойында алғышарт рет ньюйорк перес кездесу үшін конфессияаралық үнқатысу жас propaganda	violent
4	абдулла салех йемен әлазза мен әлабаны крест жорығының исламның үйлеріне қарсы шабуылға арналған жабдықтау базасына айналдырды және малики американдық күштерден сатқындардың билік етуін жалғастыруын өтінді сондықтан олар сатқындардың ислам дұшпандарының крест жорықтары мен еврейлердің мүдделеріне шабуыл жасау әрекетінен қайда қай жерде және қай жерде болса да бас тартты дейді шындық элиталық жиһа…	абдулл салех йемен әлазз мен әлаба крест жорығ ислам үй қарсы шабуыл арнал жабдықтау база айнал және малики американдық күш сатқын билік ет жалғастыр өт сондықтан олар сатқын ислам дұшпан крест жорық мен еврей мүдде шабуыл жасау әрекет қайда қай же және қай же бол да бас тар де шындық элиталық жиһад бақ бауыр propaganda	violent
4	тіпті ең ірі өтірікшілер де біраз уақыт шындықты айтуға тырысады дәйексөз иракта көтерілісшілердің шабуылдары болуы мүмкін propaganda	тіпті ең ірі өтірікші де біраз уақыт шындық айт тырыс дәйексөз ирак көтерілісші шабуыл бол мүмкін propaganda	violent
4	біздің мінез құлқымыз өзгеріп жау ирак қауіпсіздік күштерінің мүмкіндіктерін тексеруге тырысқанда немесе олардың әлі де өзектілігін дәлелдеуге тырысқанда біз зорлық зомбылықтың төмендеуін және ағынын байқаймыз ба иә деді калл дан ға дейін пентагондағы минуттық сұхбат propaganda	біздің мінез құл өзгер жау ирак қауіпсіздік күш мүмкіндік тексер тырыс немесе олардың әлі де өзектіліг дәлелде тырыс біз зорлық зомбылық төменде және ағын бай ба иә де калл дан ға дейін пентаго минуттық сұхбат propaganda	violent
4	менің ойымша біз мұны көретін шығармыз бірақ біз айтарлықтай өсуді күтіп отырғанымызды білмеймін ол ирактағы қауіпсіздік соңғы екі жыл ішінде едәуір жақсарғанын және ақш басқыншылығы кезінде азаматтық соғысқа қауіп төндірген секталық зорлықзомбылықтың қайта пайда болуы екіталай екенін айтты propaganda	менің ойымша біз мұны көр шығ бірақ біз айтарлықтай өсу күт отыр білме ол ирак қауіпсіздік соңғы екі жыл іш едәуір жақсар және ақш басқыншылығ кез азаматтық соғыс қауіп төндір секталық зорлықзомбылық қайта пайда бол екіталай екен ай propaganda	violent
4	сәрсенбі күні багдадтың солтүстігінде орналасқан сүнниттік мешітте жанкешті кем дегенде бес адамды өлтірді radicalization	сәрсенбі күн багдад солтүстіг орналас сүнни мешіт жанкешті кем де бес адам өл radicalization	violent
4	полиция қызметкерінің айтуынша шабуылдаушы жарылғыш зат салынған белдікті жарып жіберген кезде табынушылармен араласқан жарылыс кем дегенде адамды жарақаттады radicalization	полиция қызметк айт шабуылдаушы жарылғыш зат салын белдік жар жібер кезде табынушы аралас жарылыс кем де адам жарақатта radicalization	violent
4	қаңтар қауіпсіздік туралы келісім барлық америкалық әскерилердің ирактан жылдың соңына дейін шығарылуын талап етеді сонымен қатар жауынгерлер маусымға дейін ирактың ірі қалаларында өмір сүрмеуі керек сонымен қатар обама ақпан айында пентагон нан ға дейін емес барлығын шығарады деп мәлімдеді propaganda	қаңтар қауіпсіздік туралы келісім барлық америкалық әскери ирак жыл соң дейін шығарыл талап ет сонымен қатар жауынгер маусым дейін ирак ірі қала өмір сүрме керек сонымен қатар оба ақпан ай пентагон нан ға дейін емес барлығ шығар де мәлімде propaganda	violent
4	ирак әскерлері жылдың тамыз айының аяғында сол жақта қалғандар негізінен көтерілісшілерге қарсы тұруға және ирактың әскери және полиция күштерін даярлауға бағытталады propaganda	ирак әскер жыл тамыз ай аяғ сол жақта қал негіз көтерілісші қарсы тұр және ирак әскери және полиция күш даярла бағыттал propaganda	violent
4	калл сонымен бірге обама әкімшілігі ирактағы қауіпсіздікке келесі екі жыл ішінде зорлық зомбылық күрт күшейе түсетін болса әскер деңгейінде бұдан әрі қандай да бір өзгерістер қажет болуы мүмкін бе деген мәселені қадағалап отырғанын айтты propaganda	калл сонымен бірге оба әкімшіліг ирак қауіпсіздік келесі екі жыл іш зорлық зомбылық күрт күшей түс бол әскер деңгей бұдан әрі қандай да бір өзгеріс қажет бол мүмкін бе де мәселе қадағала отыр ай propaganda	violent
4	ирактың көп бөлігінде зорлық зомбылық күрт төмендейді сәрсенбідегі жанкешті бомбаланған аймақты қоршап тұрған аймақ біршама тыныштыққа ие болды дегенмен бұл сүнниттер мен шииттердің құбылыстары алайда соңғы жарылыстар мен басқа да шабуылдар ақштың жоғарғы қолбасшыларын кем дегенде ирактың екі ірі қаласында мосул мен бақубада маусымдағы мерзімін қайта қарауға мәжбүр етті propaganda	ирак көп бөліг зорлық зомбылық күрт төменде сәрсенбі жанкешті бомбалан аймақ қорша тұр аймақ біршама тыныштық ие бол дегенмен бұл сүннит мен шиит құбылыс алайда соңғы жарылыс мен басқа да шабуыл ақш жоғарғы қолбасшы кем де ирак екі ірі қала мосул мен бақуба маусым мерзім қайта қара мәжбүр ет propaganda	violent
4	жақында ирактан осы аптада оралған республикашыл сенаторлар тобы кейбір мерзімдердің жақында келетіндігіне алаңдаушылық білдірді шыны керек иракта әскери және қарапайым тұрғындардың барлық әскери күштерді маусымға дейін шығарып тастауына сондай ақ келесі жылдың тамыз айында шығарылуға қатысты алаңдаушылықтары бар деді propaganda	жақында ирак осы апта орал республикашыл сенатор тоб кейбір мерзім жақында келетіндіг алаңдаушылық біл шыны керек ирак әскери және қарапайым тұрғын барлық әскери күш маусым дейін шығар таста сондай ақ келесі жыл тамыз ай шығарыл қатысты алаңдаушылық бар де propaganda	violent
4	бізде үш шетелдік оның ішінде әйелдер де бар деп жауап қатты және қатал болды оларды өлтіріңіз мумбай қонақ үйінің ішінен мылтық атылды одан кейін шаттық шеңбері естілді radicalization	біз үш шетелдік оның іш әйел де бар де жауап қатты және қатал бол ол өлтір мумба қонақ үй іш мылтық ат одан кейін шаттық шеңбер ест radicalization	violent
4	қатыгез алмасу үндістанның осы аптада пәкістанға берген дәлелдерінің бөлігі болған мумбайдағы шабуылдар кезінде ұсталған телефон қоңырауларының стенограммасынан туындайды propaganda	қатыгез алмасу үндістан осы апта пәкістан бер дәлел бөліг бол мумбай шабуыл кез ұстал телефон қоңырау стенограмма туында propaganda	violent
4	ньюделидің мәлімдеуінше табылған қарулардың фотосуреттері спутниктік телефондардан алынған мәліметтер және жалғыз қалған қарулы адамды жауапқа тарту туралы мәліметтер қамтылған мумбай қоршауы шекарадан басталған пәкістан билігі бұл айғақтарды аймақтағы шиеленісті күшейту үшін жасалған насихаттық шабуыл деп атады propaganda	ньюдели мәлімдеуінше табыл қару фотосурет спутник телефон алын мәлімет және жалғыз қалған қарулы адам жауап тарту туралы мәлімет қамтыл мумба қорша шекара бастал пәкістан биліг бұл айғақ аймақ шиелен күшейту үшін жасал насихат шабуыл де ат propaganda	violent
4	үндістанның хабарлауынша адамның өмірін қиған шабуылдарды басқарушылар пәкістанда орналасқан лашкарэтайба тобының жетекшілері болған сіздің қонақүйіңізде үш министр және бір министрдің хатшысы бар propaganda	үндістан хабарла адам өмір қи шабуыл басқарушы пәкістан орналас лашкарэтайб тоб жетекші бол сіздің қонақүй үш министр және бір министр хатшы бар propaganda	violent
4	біз қай бөлмеде екенімізді білмейміз дейді шабуыл жасаған бірінші түнде таңғы сағат да таж махал қонақ үйіндегі қаруланған адамға бұл жақсы жаңалық бұл торттың қатуы деді ол әзірлеуші оған үкімет шенеуніктерін тауып содан кейін үндістаннан қалаған нәрселеріңді ал деді propaganda	біз қай бөлме екен білме де шабуыл жаса бірінші түн таңғы сағат да таж махал қонақ үй қарулан адам бұл жақсы жаңалық бұл тор қат де ол әзірлеуші оған үкімет шенеунік тау содан кейін үндістан қала нәрсе ал де propaganda	violent
4	біз шейх осусама бин ладеннің антына қол жеткізуге дайынбыз америка және америкада тұратын адам армандамайды propaganda	біз шейх осуса бин ладен ант қол жеткіз дайын америка және америка тұр адам армандама propaganda	violent
4	менің мұсылман бауырларым және газада және палестинаның қалған жерлерінде бүгін сенің басыңа қандай да бір аймақпен немесе белгілі бір елмен шектеліп отырған басқыншылық сынақ емес ол мұсылман ұлтына қарсы сионистік крест жорықтары сериясына қатысады және бұл рейдтер обамаға дейін сізге берген сыйлық болып табылады propaganda	менің мұсылман бауыр және газа және палестина қалған жер бүгін сенің бас қандай да бір аймақ немесе белгілі бір ел шектел отыр басқыншылық сынақ емес ол мұсылман ұлт қарсы сиони крест жорық серия қатыс және бұл рейд обама дейін сізге бер сыйлық бол таб propaganda	violent
4	сабыр мен шатила қырғындарында еврейлер батальондардың күштерімен бірге жасаған лас рөлді ойнайды менің бауырларым және газада және палестинаның қалған жерлерінде біз сіздермен шайқаста болдық propaganda	сабыр мен шатил қырғын еврей батальон күш бірге жаса лас рөл ойна менің бауыр және газа және палестина қалған жер біз сіздермен шайқас бол propaganda	violent
4	сионистік крестшілер одағын біз қай жерде іске қоссақ та соғыстырамыз және біз сізге тез арада барамыз және біз көп ұзамай ақ сізге жетуге кедергі болатын шекаралар мен шектеулерді жоямыз radicalization	сиони крестші одағ біз қай же іс қос та соғыстыр және біз сізге тез ара бар және біз көп ұзама ақ сізге жет кедергі бол шекара мен шектеу жоя radicalization	violent
4	америкалықтардың ирактан кетуі сізге жақсы мүмкіндік біз қазір сізбен бірге болғымыз келетіндігімізді біледі сізді жанымыз бен қанымызбен қорғаңыз мен өзімнің жаралыларыңызды емдеп олардың азаптарын жеңілдету үшін қазір сізбен бірге болғанды қалаймын propaganda	америкалық ирак кет сізге жақсы мүмкіндік біз қазір сізбен бірге бол келетіндіг біл сіз жан бен қан қорға мен өзімнің жаралы емде олардың азап жеңілдету үшін қазір сізбен бірге бол қала propaganda	violent
4	мен оларға айтамын қоршауды алып тастау сіздің міндетіңіз сіз бұл жауапкершілікті өз мойныңызға алуыңыз керек өйткені егер сіз наразылық акцияларын ереуілдер мен демонстрациялар ұйымдастырсаңыз газа қоршауына дейін қоршау болмай тұрса сатқын хосни мубарак берілуі керек propaganda	мен оларға ай қоршау алып тастау сіздің міндет сіз бұл жауапкершілік өз мойны ал керек өйткені егер сіз наразылық акция ереуіл мен демонстрация ұйымдастыр газ қорша дейін қоршау болма тұр сатқ хосни мубарак беріл керек propaganda	violent
4	газадағы бауырларымызды қылмыстық сатқын хосни мубарактың қолынан құтқару үшін оқушылар мектептерге барудан жұмысшылар мен офицерлерден бас тартатын ереуілдер кампаниясын ұйымдастыруға дайынсыз ба мен мысыр армиясындағы қызу адамдарға айтамын сүлеймен хатерде сізде жақсы үлгі бар propaganda	газа бауыр қылмыстық сатқ хосни мубарак қол құтқар үшін оқушы мектеп бару жұмысшы мен офицер бас тарт ереуіл кампания ұйымдастыр дайын ба мен мысыр армия қызу адам ай сүлеймен хат сіз жақсы үлгі бар propaganda	violent
4	біз шейх осусама бин ладеннің антына қол жеткізуге дайынбыз америка және америкада тұратын адам армандамайды қауіпсіздік палестинадағы шындықты көргенге дейін және барлық кәпір армиялар мұсылман жерлерінен шыққанға дейін сізге иерусалим мен әлақса мешітін босатып ислам мен джихадтың туын көтеріп жер үстінде көтеру үшін бір күн көмек ала аламыз деп үміттенеміз propaganda	біз шейх осуса бин ладен ант қол жеткіз дайын америка және америка тұр адам армандама қауіпсіздік палестина шындық көр дейін және барлық кәпір армия мұсылман жер шық дейін сізге иерусалим мен әлақ мешіт босат ислам мен джихад ту көтер жер үст көтеру үшін бір күн көмек ал ал де үміттен propaganda	violent
4	сионистік крестшілер одағын біз қай жерде іске қоссақ та соғыстырамыз және біз сізге тез арада барамыз және біз көп ұзамай ақ сізге жетуге кедергі болатын шекаралар мен шектеулерді жоямыз radicalization	сиони крестші одағ біз қай же іс қос та соғыстыр және біз сізге тез ара бар және біз көп ұзама ақ сізге жет кедергі бол шекара мен шектеу жоя radicalization	violent
4	мен өзімнің жаралыларыңызды емдеп олардың азаптарын жеңілдету үшін қазір сізбен бірге болғанды қалаймын өйткені мен бұл құрметті бұрын ұзақ жылдар бойы біздің мүжахедтеріміз бен ауғанстандағы иммигрант бауырларымыз екінші хабар мысырдағы мұсылмандарға бағытталған propaganda	мен өзімнің жаралы емде олардың азап жеңілдету үшін қазір сізбен бірге бол қала өйткені мен бұл құрметті бұрын ұзақ жыл бойы біздің мүжахед бен ауғанстан иммигрант бауыр екінші хабар мысыр мұсылман бағыттал propaganda	violent
4	иран мен америка соңғы шабуылдар үшін кінәлі болуы мүмкін мені қателеспеңіздер мүжахидтер соғыс басталғаннан бері көптеген шииттермен бірге жұмыс істеушілерді нысанаға алып өлтірді radicalization	иран мен америка соңғы шабуыл үшін кінәлі бол мүмкін мен қателеспе мүжахид соғыс бастал бері көптеген шиит бірге жұмыс істеуші нысана алып өл radicalization	violent
4	ал біз американдықтар әйелдер мен балаларды өлтіретінін білеміз егер бұл олардың жұмысына көмектесетін болса әлем иран мүмкіндігінше көп қан төгуді қалайды сондықтан америка иракта мүмкіндігінше ұзақ уақыт отырады сондықтан тегерандағы режимнің өзгеруі туралы ойлана алмайды propaganda	ал біз американдық әйел мен бала өлтір біл егер бұл олардың жұмыс көмектес бол әлем иран мүмкіндігінше көп қан төгу қала сондықтан америка ирак мүмкіндігінше ұзақ уақыт отыр сондықтан тегеран режим өзгер туралы ойлан алма propaganda	violent
4	ал араб үкіметтері әсіресе египет және сауд арабиясы және американдықтар иранның аймақтың қалған бөлігіндегі ықпалын жобалау қабілетін төмендету үшін иракқа мүмкіндігінше көп ақша мен қаружарақ алуға мәжбүр болғанын қалайды назар аударыңыз бұл мен ойлап тапқан қастандық теориясы емес оны шейх мұстафа әбу әлязид нақты айтқан propaganda	ал араб үкімет әсіресе египет және сауд арабия және американдық иран аймақ қалған бөліг ықпал жобалау қабілет төмендету үшін ирак мүмкіндігінше көп ақша мен қаружарақ ал мәжбүр бол қала назар ау бұл мен ойла тап қаста теория емес оны шейх мұстаф әбу әлязид нақты айт propaganda	violent
4	біз ұрысты жалғастырамыз біршілікке қатысады уэйсидің сомали үшін бітімгер бола алатындығы туралы шешім қабылдауға әлі ерте деп хабарлайды reuters агенттігіне propaganda	біз ұр жалғастыр біршілік қатыс уэйси сомали үшін бітімг бола алатындығ туралы шешім қабылда әлі ерте де хабарла reuters агенттіг propaganda	violent
4	бейсенбіде брюссельде донорлар сомалиге өзінің қауіпсіздік күштерін нығайтуға және келесі жылы amisom миссиясын қаржыландыруға көмектесуге кем дегенде миллион доллар беруге уәде берді id nln абди бұл соманың тым аз екенін айтты бұл сан жеткіліксіз сомалиге үлкен ресурстар қажет деді ол біз оны қалпына келтіруге қажет мөлшерден алшақпыз найденобидегі хелен нямбурамваураның және аддисабебадағы барр…	бейсенбі брюссель донор сомали өзінің қауіпсіздік күш нығайт және келесі жыл amisom миссия қаржыландыр көмектес кем де миллион доллар бер уәде бер id nln абди бұл сома тым аз екен ай бұл сан жеткіліксіз сомали үлкен ресурс қажет де ол біз оны қалп келтір қажет мөлшер алшақ найденоби хелен нямбурамваура және аддисабеба барри мэлоне репортаж джек кимбалл редактор дэниэл уоллис дереккөз рей propagan…	violent
4	солтүстік африкадағы алькаида жексенбіде британдықты өлтіреді деп мәлімдеді егер лондон түрмеде отырған радикалды уағыздаушыны босатпаса барымта бұл топ исламистік вебсайтта жарияланған мәлімдемеде егер экстремистік мұсылман уағызшысы абу катада күн ішінде босатылмаса топтың қаңтардың аяғынан бастап ұстаған британдық туристті өлтіретінін айтты propaganda	солтүстік африка алькаи жексенбі британдық өлтір де мәлімде егер лондон түрме отыр радикал уағыздаушы босатпа барым бұл топ ислами вебсайт жариялан мәлімдеме егер экстремистік мұсылман уағызшы абу ката күн іш босатылма топ қаңтар аяғ баста ұста британдық турист өлтір ай propaganda	violent
4	британдық кісіден басқа швейцариялық тағы бір турист ұрлаушылармен бірге қалады солтүстік африкадағы исламдық алькаида aqmi французша қысқартылған атымен белгілі алжирде орналасқан жылы осама бен ладеннің террористік желісіне қосылған және ай сайын ондаған бомбалар немесе буксирлер жүргізеді	британдық кісі басқа швейцариялық тағы бір турист ұрлаушы бірге қал солтүстік африка исламдық алькаи aqmi французш қысқартыл ат белгілі алжир орналас жыл оса бен ладен террористік желі қосыл және ай сайын ондаған бомба немесе буксир жүргіз	violent
4	қазақстан ауғанстанға ші жылдардағы кеңес ауған соғысынан бергі алғашқы әскерлердің орналастырылуын атап өтетін өзінің бітімгерлерін ауғанстанға жіберуді мұқият қарастыруда мұндай қарамақайшылықты қадам қазан айында жылы польшаның басшылығымен құрылған бітімгершілік күштерін ирактан шығару туралы қазақстанның шешімінен кейін болады propaganda	қазақстан ауғанстан ші жыл кеңес ауған соғыс берг алғашқы әскер орналастырыл ата өт өзінің бітімгер ауғанстан жіберу мұқият қарастыр мұндай қарамақайшылық қадам қазан ай жыл польша басшылығ құрыл бітімгершілік күш ирак шығару туралы қазақстан шешім кейін бол propaganda	violent
4	ислам мағребіндегі алькаиданың жетекшісі aqim мұсылмандарды исламшыл вебсайттарда жарияланған жаңа аудиокассетада ақш пен израиль мүдделеріне шабуыл жасауға шақырды recruitment	ислам мағреб алькаида жетекші aqim мұсылман исламшыл вебсайт жариялан жаңа аудиокассета ақш пен израиль мүдде шабуыл жаса шақ recruitment	violent
4	уа магреб халқы еврейлер мен крест жорықтарының мүдделері сіздің елдеріңізде таралған ал сіздің бауырларыңыз сізге жүгінуде қолдарыңызды мүжахидтерге созыңыз және олармен келісіп біздің елдеріміздегі еврейлер мен крест жорықтарының мүдделеріне мейірімділік пен жанашырлық танытпаңыз recruitment	уа магреб халқ еврей мен крест жорық мүдде сіздің ел тарал ал сіздің бауыр сізге жүгін қол мүжахид соз және олармен келіс біздің елдеріміз еврей мен крест жорық мүдде мейірімділік пен жанашырлық танытпа recruitment	violent
4	әбу мусаб абдел вадуд минуттық лентада мақсаттарыңызды мұқият таңдаңыз бауырластарыңызға ақпарат беріңіз жоспарларыңызды мұқият жасаңыз және құпиялылық пен тыныштықты сақтаңыз recruitment	әбу мусаб абдел вадуд минуттық лента мақсат мұқият таңда бауырлас ақпарат бер жоспар мұқият жаса және құпиялылық пен тыныштық сақта recruitment	violent
4	абдул вадуд алжир президенті абдел азиз бутефликаны қатты сынға алды және оны сатқын деп атады ол оны египеттің президенті хосни мубаракпен салыстырып газада болып жатқан оқиғаларға құлақ аспайтынын және алжирліктердің наразылықтар мен демонстрациялар арқылы ашулануларына жол бермейтінін айтты propaganda	абдул вадуд алжир президент абдел азиз бутефлика қатты сын алды және оны сатқ де ат ол оны египет президент хосни мубарак салыстыр газа бол жат оқиға құлақ аспа және алжирлік наразылық мен демонстрация арқылы ашулану жол берме ай propaganda	violent
4	ол сонымен бірге алжир президентін еврей французалжирлік әнші энрико макиаспен достық қарымқатынасы үшін айыптады ол абдул вадудтың айтуынша бірнеше күн бұрын парижде газа шабуылына қолдау көрсетті ол сонымен қатар алжир полициясы мен армия қызметкерлерін өкініп жылы президент боудиафты өлтірген армия лейтенанты лембарек боумарафидің жолын ұстануға шақырды propaganda	ол сонымен бірге алжир президент еврей французалжирлік әнші энрико макиас достық қарымқатынас үшін айыпта ол абдул вадуд айт бірнеше күн бұрын париж газ шабуыл қолдау көрсе ол сонымен қатар алжир полиция мен армия қызметкер өкін жыл президент боудиаф өлтір армия лейтенант лембарек боумарафи жол ұстан шақ propaganda	violent
4	абдул вадудтың үшінші хабары мавритандықтарға бағытталған ол елді тазарту міндеті бар деді израильдің қатысуы еврейлерге шабуыл жасап нуакчоттегі елшілігін жауып тастады propaganda	абдул вадуд үшінші хаб мавритандық бағыттал ол ел тазарт міндет бар де израиль қатыс еврей шабуыл жаса нуакчот елшіліг жау таста propaganda	violent
4	алькаиданың барлық жетекшілері қазір жекежеке газадағы дағдарыс туралы айтты алдағы күндері алькаиданың аға мүшелері абу йехя әллиби мұстафа абул язид және адам гадахннан тағы да көптеген хабарлар күтіледі http www cbsnews com sections moni in shtml propaganda	алькаида барлық жетекші қазір жекеже газа дағдарыс туралы ай алдағы күн алькаида аға мүше абу йехя әллиби мұстаф абул язид және адам гадахн тағы да көптеген хабар күт http www cbsnews com sections moni in shtml propaganda	violent
4	ирак ақштың ұзақ өмір сүру сценарийін жарды дүйсенбі сәуір gmt ирактағы ақш әскерлері ақш пен ирак ақш әскери күштерін ирак қалаларынан шығарудың соңғы мерзіміне қатысты мүмкін болатын ерекшеліктер туралы келіссөздер жүргізеді дейді propaganda	ирак ақш ұзақ өмір сүру сценари жар дүйсенбі сәуір gmt ирак ақш әскер ақш пен ирак ақш әскери күш ирак қала шығар соңғы мерзім қатысты мүмкін бол ерекшелік туралы келіссөз жүргіз де propaganda	violent
4	әскери шенеуніктер ирактағы американдық жоғарғы қолбасшы басқарған біріккен әскери операцияларды үйлестіру комитеті генерал рэй одиерно мен ирактың қорғаныс министрі абдул кадир альубайди дүйсенбіде әскерді шығару және нысандарды тапсырудың егжей тегжейін келісу үшін кездесу өткізеді деп хабарлайды the new york times propaganda	әскери шенеунік ирак американдық жоғарғы қолбасшы басқар біріккен әскери операция үйлестіру комитет генерал рэ одиерно мен ирак қорғаныс министр абдул кадир альубайди дүйсенбі әскер шығару және нысан тапсыр егже тегжей келісу үшін кездесу өткіз де хабарла the new york times propaganda	violent
4	sofa мәлімдемесіне сәйкес өткен жылдың қарашасында ирак пен ақш арасында қол қойылған және жылдың басында күшіне енген уақытша қауіпсіздік туралы келісімге сәйкес ақштың барлық әскери күштері маусымға дейін ирак қалаларын тастап кетуі керек propaganda	sofa мәлімдеме сәйкес өткен жыл қараша ирак пен ақш ара қол қойыл және жыл бас күш ен уақытша қауіпсіздік туралы келісім сәйкес ақш барлық әскери күш маусым дейін ирак қала таста кет керек propaganda	violent
4	ирак қалаларында ақш әскери күштерін ұзарту жөніндегі жаңа күшжігер туралы жаңалықтар бірнеше күн багдадта және елдің басқа тыныш аймақтарында болған зорлық зомбылықтан кейін болды бейсенбі және жұмада ирак астанасы мен шығыс дияла провинциясындағы жарылыстарда ден астам адам оның ішінде ирандық қажы қаза болды propaganda	ирак қала ақш әскери күш ұзарт жөн жаңа күшжіг туралы жаңалық бірнеше күн багдад және ел басқа тыныш аймақ бол зорлық зомбылық кейін бол бейсенбі және жұма ирак астана мен шығыс дияла провинция жарылыс ден астам адам оның іш ирандық қажы қаза бол propaganda	violent
4	ирандық шенеуніктер зорлық зомбылықтың жаңа толқынын айыптай отырып вашингтон шабуылдарды иракта әскери тұрақтылықты жалғастыру үшін пайдалану үшін ұйымдастырды деп мәлімдеді осы қылмысқа және оған ұқсас қылмыстарға басты күдіктілер американдық қауіпсіздік және әскери күштер терроризмге қарсы соғыс қолшатыры астында мұсылман елін аяусыз басып алған деді propaganda	ирандық шенеунік зорлық зомбылық жаңа толқын айыпта отыр вашингтон шабуыл ирак әскери тұрақтылық жалғастыру үшін пайдалану үшін ұйымдас де мәлімде осы қылмыс және оған ұқсас қылмыс басты күдікті американдық қауіпсіздік және әскери күш терроризм қарсы соғыс қолшатыр аст мұсылман ел аяу бас ал де propaganda	violent
4	ислам революциясының жетекшісі сейіт али хаменеи ирактағы лаңкестіктің улы шөптерінің өсуі міндетті түрде американың қылмыстық жазбасына жазылады ал американдық және израильдік барлау органдары бұған бірінші күдіктілер болып табылады деп сенбі күні иранның ең жоғары лауазымды шенеунігі аятолла хаменеи қосты mgh mj dt пресств propaganda	ислам революция жетекші сейіт али хаменеи ирак лаңкестік ул шөп өс міндетті түр америка қылмыстық жазба жаз ал американдық және израиль барлау орган бұған бірінші күдікті бол таб де сенбі күн иран ең жоғары лауазым шенеуніг аятолл хаменеи қос mgh mj dt пресств propaganda	violent
4	талибан пәкістанды ауғанстанға айналдыруға уәде берді mon apr gmt талибан көтерілісшілері ауғанстан пәкістан шекарасы маңында патрульде талибан сарбаздары өте жақсы жабдықталған және астанасы исламабадқа жақындағанда қорқыныш тудырды propaganda	талибан пәкістан ауғанстан айналдыр уәде бер mon apr gmt талибан көтерілісші ауғанстан пәкістан шекара маң патруль талибан сарбаз өте жақсы жабдықтал және астана исламабад жақында қорқыныш ту propaganda	violent
4	пәкістан армиясы елдің солтүстікбатысындағы содырларға қарсы соғысты жалғастырса талибан пәкістанды басқа ауғанстанға айналдыруға ант береді талибанның басты өкілі қазір техрикэталибан сваты бар жақында техрикэталибан пешавар құрылады propaganda	пәкістан армия ел солтүстікбаты содыр қарсы соғ жалғастыр талибан пәкістан басқа ауғанстан айналдыр ант бер талибан басты өкіл қазір техрикэталибан сва бар жақында техрикэталибан пешав құр propaganda	violent
4	үкімет қанша уақыт жұмыс істей алады егер сол саясатты жалғастыра берсе бұл ел жақын арада ауғанстанға айналады деп мәлімдеді проблемалы сват алқабы деді жексенбі күні пәкістан әскерлері свот алқабына жақын жерде талибанмен ауыр атыс кезінде екі ондаған сарбаздың қаза тапқанынан кейін айтылды propaganda	үкімет қанша уақыт жұмыс істе ал егер сол саясат жалғастыр бер бұл ел жақын ара ауғанстан айнал де мәлімде проблемал сват алқаб де жексенбі күн пәкістан әскер свот алқаб жақын же талибан ауыр атыс кез екі ондаған сарбаз қаза тап кейін айт propaganda	violent
4	талибан исламабадқа және пәкістанның басқа да ірі қалаларына соғысады деп бірнеше рет айтқан жылы ақштың ауғанстанға басып кіруі екі елдің көршілерінің арасындағы рулық тайпалық белдікті өлім зорлықзомбылық көрінісіне айналдырып пәкістанға шекарадан өтуге себеп болды propaganda	талибан исламабад және пәкістан басқа да ірі қала соғыс де бірнеше рет айт жыл ақш ауғанстан бас кір екі ел көрші ара рулық тайпалық белдік өлім зорлықзомбылық көрініс айналдыр пәкістан шекара өт себеп бол propaganda	violent
4	пәкістандық талибан әскери күштермен аптаға созылған бітімгершілік үкіметтің дирдің солтүстігінде операция бастағаннан кейін пайдасыз деп атады әскери операция кеше дир қаласында радикалды діни қызметкер суфи мұхаммадтың тұратын қаласы орналасқан шекара корпусының мүшелерін орналастырумен басталды propaganda	пәкістандық талибан әскери күш апта созыл бітімгершілік үкімет ди солтүстіг операция баста кейін пай де ат әскери операция кеше ди қала радикал діни қызметкер суфи мұхаммад тұр қала орналас шекара корпус мүше орналастыр баста propaganda	violent
4	пәкістан әскери күштері соңғы екі күнде ұрыс кезінде талибан сарбазы және екі талибан қолбасшысы және бір ғана әскери қызметкер қаза тапқаны туралы хабарлайды әскерилердің мәлімдеуінше талибан жетекшісі маулана шахид және оның төрт көмекшісі ұрыс кезінде қаза тапқандар арасында болған есептер расталмады propaganda	пәкістан әскери күш соңғы екі күн ұрыс кез талибан сарбаз және екі талибан қолбасшы және бір ғана әскери қызметкер қаза тап туралы хабарла әскери мәлімдеуінше талибан жетекші маулан шахид және оның төрт көмекші ұрыс кез қаза тап ара бол есеп расталма propaganda	violent
4	талибан dir арқылы өтіп бара жатқан конвойды басып алғаннан кейін шекара корпусының бір әскері қаза тауып тағы екеуі жараланды талибан содырлары сонымен бірге майор мен оның жүргізушісін де қолға түсірді radicalization	талибан dir арқылы өт бар жат конвой бас ал кейін шекара корпус бір әскер қаза тау тағы екеу жарала талибан содыр сонымен бірге майор мен оның жүргізуші де қол түс radicalization	violent
4	жергілікті полиция читраль және дирскауттар бөлімдерін күшейтуде армия тікұшақ зеңбіректері мен артиллерия талибан лагерлерін нысанаға алады бұрынғы солтүстікбатыстағы әскери операциялардағыдай бейбіт тұрғындар әскери шығындарды азайтуға тырысып әскери фунттардың шоғырлану орталықтарына айналды propaganda	жергілікті полиция читраль және дирскаут бөлім күшейт армия тікұшақ зеңбірек мен артиллерия талибан лагер нысана ал бұрынғы солтүстікбатыс әскери операциялардағыда бейбіт тұрғын әскери шығын азайт тырыс әскери фунт шоғырлану орталық айна propaganda	violent
4	кәдімгі пәкістан армиясы пәкістанның солтүстікбатысындағы көптеген операциялардағыдай дирде ұрыс жүргізуде армия басшылығы мен генерал кияни армия штабының бастығы әсіресе талибандармен соғысу офицерлер корпусы мен атақтар мен жарылыстарды бөліп алады деп қорқады деп хабарлады ақш әскери барлау қызметінің жоғары лауазымды қызметкері long war journal журналына propaganda	кәдімгі пәкістан армия пәкістан солтүстікбаты көптеген операциялардағыда ди ұрыс жүргіз армия басшылығ мен генерал кияни армия штаб бастығ әсіресе талибан соғыс офицер корпус мен атақ мен жарылыс бөл ал де қорқ де хабарла ақш әскери барлау қызмет жоғары лауазым қызметк long war journal журнал propaganda	violent
4	талибан шариғат келісімі әлі де күшінде деп отыр біз дегенмен ақпан айындағы келісімді ұстанамыз деді иззат сонымен бірге сваттың молдасы фазлулланың талибан өкілі мұсылман хан малаканд келісімін пайдасыз деп атады және пәкістандағы операцияларды кеңейтеміз деп қорқытты propaganda	талибан шариғат келісім әлі де күш де отыр біз дегенмен ақпан ай келіс ұстан де иззат сонымен бірге сва молда фазлулла талибан өкіл мұсылман хан малаканд келі пай де ат және пәкістан операция кеңей де қорқыт propaganda	violent
4	талибанның соңғы әрекеттері исламабад пен харипурдағы жергілікті үкіметтерді қатты алаңдатты комиссардың орынбасары қосымша әскерилендірілген рейнджерлерді қаланың солтүстігінде орналасқан ықтимал алға жылжуды болдырмау үшін орналастырды ал қауіпсіздік күштері стратегиялық тарбела бөгетінде контингентті басып қалды propaganda	талибан соңғы әрекет исламабад пен харипур жергілікті үкімет қатты алаңда комиссар орынбасар қосымша әскерилендір рейнджер қала солтүстіг орналас ықтимал алға жылжу болдырма үшін орналас ал қауіпсіздік күш стратегиялық тарбел бөгет контингент бас қал propaganda	violent
4	сәрсенбіде израильдік херон өлтіргіш дрондары ең ықтимал таңдау болып табылады өйткені олар ақштың ұшқышсыз ұшқыштарына арзан балама ұсынады және инфрақызыл камера мен радармен жабдықталған деп хабарлайды propaganda	сәрсенбі израиль херон өлтіргіш дрон ең ықтимал таңдау бол таб өйткені олар ақш ұшқыш ұшқыш арзан балама ұсын және инфрақызыл камера мен радар жабдықтал де хабарла propaganda	violent
4	маңызды емес ереуілдер мен бейбіт тұрғындардың шығындары ақш пен оның одақтасының арасындағы қарымқатынасты терроризмге қарсы соғыс жағдайына келтірді zhd hgh press tv propaganda	маңызды емес ереуіл мен бейбіт тұрғын шығын ақш пен оның одақтас ара қарымқатынас терроризм қарсы соғыс жағдай кел zhd hgh press tv propaganda	violent
4	равалпинди пәкістан рейтер сейсенбіде истребительдер мен тікұшақ зымырандарының қолдауымен пәкістан күштері астанадан исламабадтан солтүстікбатысқа қарай км жерде км жерде орналасқан басты алқапта талибан содырларына қарсы шабуыл бастады radicalization	равалпинди пәкістан рей сейсенбі истребитель мен тікұшақ зымыран қолдау пәкістан күш астана исламабад солтүстікбатыс қарай км же км же орналас басты алқап талибан содыр қарсы шабуыл баста radicalization	violent
4	amnesty international ұйымы сейсенбіде соңғы екі күнде төменгі дирдегі мыңға жуық адам үйлерін тастап кеткендігі туралы хабарлады сватта үш полиция қызметкерін ұрлап кейін біреуін өлтірді рейтерлер propaganda	amnesty international ұйым сейсенбі соңғы екі күн төменгі дир мың жуық адам үй таста кеткендіг туралы хабарла сват үш полиция қызметк ұрла кейін біреу өл рейтер propaganda	violent
4	соғыс жоспарларымен қамтамасыз етілген пәкістан әскерлері сват алқабына жақын жерде орналасқан бунер қаласында жаңа операция бастады өйткені исламабад талибан күштерін сыртқа шығару әрекеттерін күшейтті propaganda	соғыс жоспар қамтамасыз ет пәкістан әскер сват алқаб жақын же орналас бун қала жаңа операция баста өйткені исламабад талибан күш сырт шығару әрекет күшей propaganda	violent
4	бұдан бұрын жоғары әскери шенеунік соғыс жоспарлары қалаға қарайтын тауда күдіктілердің жасырынып жатқан жерлерін соққыға жығып жатқанын айтқан бірақ оның құрбан болғаны туралы мәлімет жоқ ұрыстар мыңдаған жергілікті тұрғындарды үйлерін тастап кетуге мәжбүр етті propaganda	бұдан бұрын жоғары әскери шенеунік соғыс жоспар қала қара тау күдікті жасырын жат жер соққы жығ жат айт бірақ оның құрбан бол туралы мәлімет жоқ ұрыс мыңдаған жергілікті тұрғын үй таста кет мәжбүр ет propaganda	violent
4	америка құрама штаттары исламабадты талибанға қарсы шабуыл жасауға итермелеп отыр пәкістанның барлау қызметі тарихи қолдаған исламдық экстремистер ядролық қарулы ел үндістан емес ядролық қарулы елге үлкен қауіп төндіреді пәкістан әскери күштерінің соңғы операциясы жексенбіде армияның қазір аяқтаған сейсенбіде сваттың маңындағы төменгі дирге жасалған шабуылдан кейін болды abc жаңалықтары propaganda	америка құрама штат исламабад талибан қарсы шабуыл жаса итермеле отыр пәкістан барлау қызмет тарихи қолда исламдық экстремист ядролық қарулы ел үндістан емес ядролық қарулы ел үлкен қауіп төндір пәкістан әскери күш соңғы операция жексенбі армия қазір аяқта сейсенбі сва маң төменгі ди жасал шабуыл кейін бол abc жаңалық propaganda	violent
4	толық көру үшін картаны нұқыңыз талибандардың болуы исламабад аймағында талибандардың болуы туралы ақпараттар ашық көздерден алынған және ұзақ соғыс журналы талибандардың көлеңкелі үкіметтерінің болуына соғыс деңгейлері мен аймақтың есептеріне негізделген propaganda	толық көру үшін карта нұ талибан бол исламабад аймағ талибан бол туралы ақпарат ашық көз алын және ұзақ соғыс журнал талибан көлеңкелі үкімет бол соғыс деңгей мен аймақ есеп негіздел propaganda	violent
4	үкімет талибандарға қарсы әскери операцияларды дой және бунер қалаларында көтерілісшілердің солтүстік батыс шекара провинциясында жүргізіп жатқан кезде талибан сарбаздары мансехра ауданына көшіп келіп база және оқужаттығу лагерін құрды propaganda	үкімет талибан қарсы әскери операция до және бун қала көтерілісші солтүстік батыс шекара провинция жүргіз жат кезде талибан сарбаз мансехр аудан көш кел база және оқужаттығ лагер құр propaganda	violent
4	талибан пәкістан территориясына жылдары солтүстік және оңтүстік вазиристан алғашқы басып алынғаннан бері еніп отыр талибан сол кезден бастап тайпалық аймақтарды және солтүстікбатыс шекаралас провинцияны басып алды пешавар провинцияның астанасы қоршауда өйткені талибан бұл аймақ арқылы өтетін нато конвойларын үнемі нысанаға алады ал талибан пенджаб провинциясына кіріп балучистандағы бірнеше ауданд…	талибан пәкістан территория жыл солтүстік және оңтүстік вазирис алғашқы бас алын бері ен отыр талибан сол кез баста тайпалық аймақ және солтүстікбатыс шекаралас провинция бас алды пешав провинция астана қорша өйткені талибан бұл аймақ арқылы өт нато конвой үнемі нысана ал ал талибан пенджаб провинция кір балучиста бірнеше аудан бақыла propaganda	violent
4	америка мен нато ауғанстанға қосымша әскер жіберуді ұйғарғандықтан ауғандықтар да жауап ретінде жедел кірісуді қажет деп санайды және өздерін қорғау және елді босату үшін күшті операциялар жылдың сәуірінен бастап жылы соуд гвейи сәйкес келеді propaganda	америка мен нато ауғанстан қосымша әскер жіберу ұйғар ауғандық да жауап рет жедел кірісу қажет де сана және өз қорғау және ел босат үшін күшті операция жыл сәуір баста жыл соуд гвейи сәйкес кел propaganda	violent
4	ауғанстан ислам әмірлігінің моджахедтері ауғанстанда жаңа насрат операцияларын бастайды бұл операциялар буксирлер жарылғыш заттар жарылыстар шейіт болуға ұмтылатын шабуылдар мен тосын шабуылдардан тұрады propaganda	ауғанстан ислам әмірліг моджахед ауғанстан жаңа насрат операция баста бұл операция буксир жарылғыш зат жарылыс шейіт бол ұмтыл шабуыл мен тос шабуыл тұр propaganda	violent
4	егер бірнеше рет ескертулерге қарамастан құрылыс және көлік компанияларының иелері мен жұмысшылары осындай патриоттық емес және исламға жат әрекеттерді жалғастырса мүжахидтер мұндай рұқсат етілмеген істерге қарсы шара қолданады және егер осы әрекеттердің нәтижесінде олармен бірдеңе орын алса онда жауапкершілік олармен бірге болады propaganda	егер бірнеше рет ескерту қарамастан құрылыс және көлік компания ие мен жұмысшы осындай патриоттық емес және ислам жат әрекет жалғастыр мүжахид мұндай рұқсат етілме іс қарсы шара қолдан және егер осы әрекет нәтиже олармен бірде орын ал онда жауапкершілік олармен бірге бол propaganda	violent
4	талибан жетекшісінің жоғарғы орынбасары мулла мұхаммед омар интернетте жарияланған мәлімдемесінде ақш пен ауған күштеріне сондайақ ауғанстан үкіметінің мүшелеріне бағытталған жаңа әскери науқан басталғанын жариялады мулла берадердің айтуынша жаңа көктемгі шабуыл операция жеңісі деп аталады және бейсенбіде басталады деп күтілуде propaganda	талибан жетекші жоғарғы орынбасар мулл мұхаммед омар интернет жариялан мәлімдеме ақш пен ауған күш сондайақ ауғанстан үкім мүше бағыттал жаңа әскери науқан бастал жариял мулл бера айт жаңа көктемгі шабуыл операция жеңіс де атал және бейсенбі бастал де күтіл propaganda	violent
4	натоға мүше елдер ақштың сызығына мойынсұнбайтын шығар франс пресс агенттігінің хабарлауынша натоның қолбасшысы бентис крадок еуропа елдері обаманың ауғанстанда әскери қатысуын сақтау туралы өтінішіне әрең құлақ асады деп мәлімдеді propaganda	нато мүше ел ақш сызығ мойынсұнба шығар франс пресс агенттіг хабарла нато қолбасшы бентис крадок еуропа ел обама ауғанстан әскери қатыс сақтау туралы өтініш әре құлақ ас де мәлімде propaganda	violent
4	ақш пәкістан үкіметі екі аптадан кейін құлдырауы мүмкін жұма мамыр gmt қаріп өлшемі бас дэвид петреус ақштың жоғарғы қолбасшысы егер талибан билеушілері алдағы екі апта ішінде жеңілмесе исламабад үкіметі құлау қаупі бар деп ескертеді propaganda	ақш пәкістан үкімет екі апта кейін құлдыра мүмкін жұма мамыр gmt қаріп өлшем бас дэвид петреус ақш жоғарғы қолбасшы егер талибан билеуші алдағы екі апта іш жеңілме исламабад үкімет құла қауп бар де ескерт propaganda	violent
4	проблемалы аймақта терроризммен күресу үшін ұлттық консенсус саясатын бастағысы келетінін айтады пәкістан үкіметі исламабад елдің ядролық қондырғыларын толықтай бақылауға алатынын айтып ақштың ядролық проблемаларға қатысты алаңдаушылығын жоққа шығарды исламабад ақ үйдің ақылға қонымсыз саясаты талибтерді күшейтіп тұрақсыз аймақта экстремизмді таратып жатқанын бірнеше рет айтқан jr dt press tv pro…	проблемал аймақта терроризм күресу үшін ұлттық консенсус саясат баста кел айт пәкістан үкімет исламабад ел ядролық қондырғы толықта бақыла ал айт ақш ядролық проблема қатысты алаңдаушылығ жоқ шығ исламабад ақ үй ақыл қон саясат талиб күшейт тұрақсыз аймақта экстремиз тарат жат бірнеше рет айт jr dt press tv propaganda	violent
4	талибан операцияның жеңісін жариялады жарияланған уақыты сәуір ауғанстанның талибан мүжахидтері сәрсенбіде алдағы апталарда ақштағы қосымша мыңдаған әскери күштердің көбеюіне жауап ретінде басқыншылық күштерге қарсы жаңа операция жасады деп қорқытты насрат операциясы сейсенбіде басталады сонымен қатар ауғандық қуыршақ шенеуніктері мен халықаралық дипломаттарды шахада операциялары мен шабуылдарыме…	талибан операция жеңіс жариял жариялан уақыт сәуір ауғанстан талибан мүжахид сәрсенбі алдағы апта ақш қосымша мыңдаған әскери күш көбею жауап рет басқыншылық күш қарсы жаңа операция жас де қорқыт насрат операция сейсенбі бастал сонымен қатар ауғандық қуыршақ шенеунік мен халықаралық дипломат шаха операция мен шабуыл қарсы ал де мәлімде propaganda	violent
4	алькаиданың аға қайраткері әбу йехя әл либи әлемдегі мүжахедтер газада палестиналықтардың қырылуына жауаптылардан кек алуға дайын деп мәлімдеді бұл алькаиданың сахаб деп жариялаған жаңа бейне таспасында сәрсенбі күні содырлардың исламшыл сайттарында шығыс пен батыстағы мужахидтер еврейлердің қолымен газадағы мұсылмандарға не болып жатқанын және болып жатқан оқиғаларды өшіруге және кек алуға дайын…	алькаида аға қайраткер әбу йехя әл либи әлем мүжахед газа палестиналық қырыл жауапты кек ал дайын де мәлімде бұл алькаида сахаб де жарияла жаңа бейне таспа сәрсенбі күн содыр исламшыл сайт шығыс пен батыс мужахид еврей қол газа мұсылман не бол жат және бол жат оқиға өшір және кек ал дайындал жатыр radicalizaton	violent
4	могадишу сомали қаңтар garowe online сомалидегі африка одағы миссиясына amisom исламшыл қыңыр адамдарға қатысты соңғы ескертулер қауіп төндірмейді дейді гарове радиосы propaganda	могадиш сомали қаңтар garowe online сомали африка одағ миссия amisom исламшыл қыңы адам қатысты соңғы ескерту қауіп төндірме де гаров радио propaganda	violent
4	израиль ақырзаман күні жақындап келе жатқан сәтте күн мамыр gmt израиль әуе күштері iaf зымыран операторлары иранмен ықтимал қақтығыстарға дайындалуға шақырылды израильдің иранға қарсы соғыс болатын күні жақындаған кезде бір хабарда израильдің зымыран операторлары өздерінің шеберліктерін шыңдау үшін апта сайын жаттығулар бастады propaganda	израиль ақырзаман күн жақында келе жат сәт күн мамыр gmt израиль әуе күш iaf зымыран оператор иран ықтимал қақтығыс дайындал шақыр израиль иран қарсы соғыс бол күн жақында кезде бір хаб израиль зымыран оператор өз шеберлік шыңдау үшін апта сайын жаттығу баста propaganda	violent
4	баллистикалық зымыран құралын жебені және жер үстізымыранпатриотты пайдаланатын израиль әуе күштерінің iaf резервшілерін қорғаныс министрлігі аптасына бір күнді ықтимал қақтығыстарға дайындалу үшін өткізуге шақырды recruitment	баллистикалық зымыран құрал жебе және жер үстізымыранпатрио пайдалан израиль әуе күш iaf резервші қорғаныс министрліг апта бір күн ықтимал қақтығыс дайындалу үшін өткіз шақ recruitment	violent
4	сомалидегі уақытша үкіметтің қауіпсіздік қызметкері эфиопиялық сарбаздарды тастап кетіп артта қалған базалардың басым бөлігін басып алған исламдық күштер елдің жиһадынан қашып кениядан пана сұрады propaganda	сомали уақытша үкімет қауіпсіздік қызметк эфиопиялық сарбаз таста кет арт қалған база басым бөліг бас ал исламдық күш ел жиһад қаш кения пан сұр propaganda	violent
4	багдад ақш әскери қызметшілері мен ирак полициясы мосулдағы полиция ғимаратында түскі асқа отырды қабыршақтар және басқа қорғаныш құралдар алынды бөлменің есігі ашық қалды ирак полициясының ак бөшкелерін ішке кіргізуге жеткілікті кең болды шабуылдаушылар оқ жаудырды содан кейін тағы күдікті қаруланушылар әлі жасөспірімде ирак полициясының офицері және жас сержант күту машинасына қарай жүгірді көл…	багдад ақш әскери қызметші мен ирак полиция мосул полиция ғимарат түскі ас от қабыршақ және басқа қорғаныш құрал ал бөлме есіг ашық қал ирак полиция ак бөшке іш кіргіз жеткілікті кең бол шабуылдаушы оқ жау содан кейін тағы күдік қаруланушы әлі жасөспірім ирак полиция офицер және жас сержант күту машина қарай жүг көлік бақылау пункт айнал өт шабуылдаушы жоғал кет propaganda	violent
4	бұл ирак полициясымен туындаған үлкен проблеманың белгісі емес деді әскери өкілі майор рамона беллард бірақ қорқынышты билік әлі де күдікті сатқындарды іздеуге тырысуда сейсенбіде полиция комиссарына ирактың маңында көліктерді жарып жіберген және кем дегенде қауіпсіздік қызметкерін өлтірді деген айып тағылған алькаидаға байланысты сақина қосылды propaganda	бұл ирак полиция туында үлкен проблема бел емес де әскери өкіл майор рамон беллард бірақ қорқыныш билік әлі де күдік сатқын ізде тырыс сейсенбі полиция комиссар ирак маң көлік жар жібер және кем де қауіпсіздік қызметк өл де айып тағыл алькаида байланысты сақин қос propaganda	violent
4	солтүстік кавказдағы көтерілістер негізінен жас және белсенді мүшелерді тартады жарияланым солтүстік кавказдың апталық көлемі шығарылым қаңтар қаңтар жасы күн санат солтүстік кавказ апталығы солтүстік кавказ авторы майрбек ватчаев солтүстік кавказдағы қарсыластардың көбі жас болған және олардың көпшілігі ауылдардан келген немесе кісі өлтіргені немесе олар немесе олардың отбасы мүшелері басынан ке…	солтүстік кавказ көтеріліс негіз жас және белсенді мүше тарт жарияланым солтүстік кавказ апталық көлем шығарылым қаңтар қаңтар жас күн санат солтүстік кавказ апталығ солтүстік кавказ авто майр ватчаев солтүстік кавказ қарсылас көбі жас бол және олардың көпшіліг ауыл кел немесе кісі өлтір немесе олар немесе олардың отбасы мүше бас кеш үшін кек алу үшін қарсылас көш propaganda	violent
4	билік күш қолдануға басымдық беріп кілем астындағы мәселелерді шешуге тырысады осыған сүйене отырып қарсыласу қозғалысы таяу жылдарда айтарлықтай шығынға ұшырамайтынына толық сенімді бола алады бұл дегеніміз солтүстік кавказ көптеген жылдар бойы тұрақсыз аймақ болып қала береді propaganda	билік күш қолдан басымдық бер кілем аст мәселе шеш тырыс осы сүйен отыр қарсылас қозғалыс таяу жыл айтарлықтай шығын ұшырама толық сенімді бола ал бұл де солтүстік кавказ көптеген жыл бойы тұрақсыз аймақ бол қала бер propaganda	violent
4	болтон ядролық мүмкіндіктерді талибан дан көреді сн мамыр gmt пәкістанның қауіпсіздік күштері талибан жасырынған жерлерге артиллериялық атыс жүргізуде ақштың бұрынғы аға дипломаты джон болтон егер елде тұрақсыздық орнаған жағдайда талибан пәкістанның ядролық қаруын бақылауға алуы мүмкін дейді propaganda	болтон ядролық мүмкіндік талибан дан көр сн мамыр gmt пәкістан қауіпсіздік күш талибан жасырын жер артиллериялық атыс жүргіз ақш бұрынғы аға дипломат джон болтон егер ел тұрақсыздық орна жағдай талибан пәкістан ядролық қар бақыла ал мүмкін де propaganda	violent
4	егер демократиялық үкімет радикалды қысымға дейін еріп кетсе біздің кейбір демократиялық мықтылығымызды және пәкістанның әскери шабуылына қарсы тұруды білдіруі мүмкін деді болтон agb md presstv propaganda	егер демократиялық үкімет радикал қысым дейін ер кет біздің кейбір демократиялық мықтылығ және пәкістан әскери шабуыл қарсы тұру білдір мүмкін де болтон agb md presstv propaganda	violent
4	сринагар сәуір кмс кашмирдің жаулап алынған жерінде белгілі үнділік құқық қорғаушы гаутам навлаха әр кашмири азаптаудың бір немесе басқа түрінің құрбаны болғанын және нан астам кашмирліктер үшінші дәрежелі азапты бастан өткергенін айтты propaganda	сринаг сәуір кмс кашмир жаула алын же белгілі үнділік құқық қорғаушы гаута навлах әр кашмири азапта бір немесе басқа түр құрбан бол және нан астам кашмирлік үшінші дәрежелі аза бас өткер ай propaganda	violent
4	осы кездесуге қатысқан өзге де баяндамашылар азаптаулардан аман қалғандарды қоғамнан оқшауланбау үшін ынталандыру керектігін атап өтті олар сонымен қатар әртүрлі елдерде азаптау мәселесі бойынша жұмыс істейтін халықаралық ұйымдардың үнсіздігіне алаңдаушылықтарын білдірді http www kmsnews org propaganda	осы кездес қатыс өзге де баяндамашы азаптау аман қал қоғам оқшауланба үшін ынталандыру керектіг ата өт олар сонымен қатар әртүрлі ел азапта мәселе бойынша жұмыс істе халықаралық ұйым үнсіздіг алаңдаушылық біл http www kmsnews org propaganda	violent
4	таяу уақытта таратылған жалған құран milf ескертеді edd usmanmay мамыр мұнда құранның немесе мұсылман қасиетті кітабының жаңа жалған нұсқасы моро исламдық азат етуі бар фронт milf жексенбіде көшірмелер әсіресе таяу шығыста таратылатынын ескертті бұл құранның жалған жариялануына қатысы бар екі американдық баспа компаниясымен нағыз фурқан ретінде ұсынылуда деп хабарлайды milf вебсайты propaganda	таяу уақыт таратыл жалған құран milf ескерт edd usmanmay мамыр мұнда құран немесе мұсылман қасиетті кітаб жаңа жалған нұсқа моро исламдық азат ет бар фронт milf жексенбі көшірме әсіресе таяу шығыс таратыл ескер бұл құран жалған жариялан қатыс бар екі американдық баспа компания нағыз фур рет ұсыныл де хабарла milf вебсай propaganda	violent
4	әсіресе саудиялықтар пәкістанда айтарлықтай ықпалға ие сондықтан менің ойымша пәкістандықтарды исламабадтағы үкіметке қарсы тұру үшін кеңейтілген мағынада біріктіруге болатын барлық ісшаралар құпталады propaganda	әсіресе саудиялық пәкістан айтарлықтай ықпал ие сондықтан менің ойымша пәкістандық исламабад үкімет қарсы тұру үшін кеңейт мағына біріктір бол барлық ісшара құптал propaganda	violent
4	куәгерлердің айтуы бойынша ұзақ қақтығыс болды бір сағатқа жуық уақыт ішінде сол аймақта жарамана ауыр мылтықтар естілді ал аймақ мемлекеттік барлаудың қоршауында болды және сол аймаққа кіруге және шығуға кедергі келтірді мемлекет бұл мәселені жасырды шейх пен оның серіктері туралы олар ешқандай жаңалық білмедік олар тұтқындар ма немесе шейіт болды ма және олар тоқтамады біз өз тарапымыздан шынды…	куәгер айт бойынша ұзақ қақтығыс бол бір сағат жуық уақыт іш сол аймақта жараман ауыр мылтық ест ал аймақ мемлекеттік барла қоршау бол және сол аймақ кір және шығ кедергі кел мемлекет бұл мәселе жас шейх пен оның серік туралы олар ешқандай жаңалық білме олар тұтқын ма немесе шейіт бол ма және олар тоқтам біз өз тарап шындық жету үшін көп жұмыс жаса propaganda	violent
4	бұл бомбалау сирия режимінің аппараты мен америка армиясының келісімі бойынша жасалған бұл жүйе құлдардың бас сүйектеріне салынған және сириядағы біздің халқымыздың қанымен суарылған хама қаласы әлі күнге дейін осы кәпір режимнің әйелдерге және жасанды қырғынның сүйектері мен қасіреттеріне куә propaganda	бұл бомбала сирия режим аппарат мен америка армия келісім бойынша жасал бұл жүйе құл бас сүйек салын және сирия біздің халқ қан суарыл ха қала әлі күн дейін осы кәпір режим әйел және жасанды қырғын сүйек мен қасірет куә propaganda	violent
4	намаз оқитындардың басындағы мешіттерді қиратқан сондайақ олардың ішіндегі қасиетті құранды жыртып өртеп жіберген қорғансыз балалар мен шейхтер үшін бұл седная түрмесі сонымен бірге олардың көпшілігі мұсылмандар болған тұтқынға қарсы жасалған қырғындарының куәсі олар өлім жазасына кесілді және сол түрмеде құранды құрметтеді және тұтқындарды қорлау біздің күндерімізге дейін жалғасуда radicalization	намаз оқитын басындағы мешіт қират сондайақ олардың ішіндегі қасиетті құра жырт өрте жібер қор бала мен шейх үшін бұл седная түр сонымен бірге олардың көпшіліг мұсылман бол тұтқын қарсы жасал қырғын куә олар өлім жаза кес және сол түрме құра құрметте және тұтқын қорла біздің күн дейін жалғас radicalization	violent
4	бұл әділетсіз режимнің ливандағы палестина халқына таләлзаатар лагерінде набаа паша көпірінде және басқа аудандарда сиырлардан бастап әйелдердің асқазаны мен басын кесіп тастауына және осы кедей адамдарға қарсы ұжымдық геноцидке үйлерін қиратуына тіпті бүкіл лагерьлерді жоюына қатысты жасаған әрекеттерін әлем ұмытып кетті ме жоқ па жоқ па radicalization	бұл әділет режим лива палестин халқ таләлзаа лагер наба паш көпір және басқа аудан сиыр баста әйел асқазан мен басын кес таста және осы кедей адам қарсы ұжымдық геноцид үй қират тіпті бүкіл лагерь жою қатысты жаса әрекет әлем ұмыт кет ме жоқ па жоқ па radicalization	violent
4	алынған мәліметтер бойынша американдық крестке қарсы күштер кешегі күні дүйсенбіге қараған түні әскери ұшақтармен және басқа да дрондармен аяусыз соққы жасады фарах қаласы мен фарах жолы провинциясы арасында өтетін жолда орналасқан кингабад пен карана ауылдарына аудан халқының және сенімді деректерге сүйенсек американдықтардың қатыгез әуе шабуылында көптеген үйлер қирап шейіт болғандар мен жарала…	алын мәлімет бойынша американдық крест қарсы күш кешегі күн дүйсенбі қара түн әскери ұшақ және басқа да дрон аяу соққы жас фарах қала мен фарах жол провинция ара өт жолда орналас кингабад пен каран ауыл аудан халқ және сенімді дерек сүйен американдық қатыгез әуе шабуыл көптеген үй қира шейіт бол мен жаралан сан жазық адам же radicalization	violent
4	мужахиддер жаудың үш әскери техникасын жойып жіберді оларда жауынгер қаза тапты тағы бірнеше адам жараланды соғыс соңында мүжахидтер әскери көлік пен көптеген қару мен тірі оқдәрілерді алды бұл шабуылда және әуе шабуылдарында мүжахидтерге ешқандай зиян болған жоқ propaganda	мужахид жау үш әскери техника жой жіб ол жауынгер қаза тап тағы бірнеше адам жарала соғыс соң мүжахид әскери көлік пен көптеген қару мен тірі оқдәрі алды бұл шабуылда және әуе шабуыл мүжахид ешқандай зиян бол жоқ propaganda	violent
4	бір топ ер адамдар ақштың әуе базасын бомбалауды және жоспарын орындаған кезде реакция туралы қалжыңдап жатқанын лентада ұстады деп хабарлады propaganda	бір топ ер адам ақш әуе база бомбалау және жоспар орында кезде реакция туралы қалжыңда жат лента ұста де хабарла propaganda	violent
4	ирактықтардың азапты кісі өлтіру әдісі ирактың гейлеріне бағытталған кісі өлтіру науқаны күшейген сайын өткен аптада жетекші араб теледидар желісі ирактық гейлерге қарсы өлтіретін жаңа форманы гейшииттерге қарсы өлім отрядтары жапсырылғаны туралы хабарлады propaganda	ирактық аза кісі өлтір әдіс ирак гей бағыттал кісі өлтір науқан күшей сайын өткен апта жетекші араб теледи желі ирак гей қарсы өлтір жаңа форма гейшиит қарсы өлім отряд жапсырыл туралы хабарла propaganda	violent
4	ирактағы әйелдер бостандығы ұйымының owfi президенті янар мохаммед әларабияға азаптайтын зат бұл ирандық өндірілген желім егер ол теріге жағылса оны тек хирургиялық жолмен алып тастауға болады олар гомосексуалдардың анусын желімдейді оларға диареяны тудыратын сусын береді анус жабық болғандықтан диарея өлімге әкеледі азаптаудың бұл түріндегі бейнелер ирактағы ұялы телефондарға таратылады propagan…	ирак әйел бостандығ ұйым owfi президент ян мохаммед әларабия азапта зат бұл ирандық өндір жел егер ол тері жағыл оны тек хирургиялық жол алып таста бол олар гомосексуал ану желімде оларға диарея тудыр сусын бер анус жабық бол диарея өлім әкел азапта бұл түр бейне ирак ұялы телефон тарат propaganda	violent
4	сонымен бірге фармацевттер полицияға әйел гормондары мен косметикалық кремдерді үнемі сатып алатын ер клиенттер туралы хабарлағанын айтты жақында осындай бір мысалда аталған трансгендерлік екі адам ұсталып белгісіз жерге апарылды содан бері ол туралы естімеген propaganda	сонымен бірге фармацевт полиция әйел гормон мен косметикалық крем үнемі сат ал ер клиент туралы хабарла ай жақында осындай бір мысал атал трансгендерлік екі адам ұстал белгісіз же апар содан бері ол туралы естіме propaganda	violent
4	сіз бейбітшілік пен прогрестің жалған талапкерлері фарах штатындағы пала блогындағы кингабад және карана аудандарына жататын ауылдарда бейбітшілік пен еркіндік деген сылтаумен азап шеккен азаматтарымызды олардың көпшілігі әйелдер балалар мен қарттарды тағы бір рет қанға батырғанын білдіңіз егер бұл крест жорығының құбыжықтары ауғанстанның азап шеккен халқына қарсы осындай қатыгез және әділетсіз ә…	сіз бейбітшілік пен прогрес жалған талапкер фарах штат пал блог кингабад және каран аудан жат ауыл бейбітшілік пен еркіндік де сылтау азап шек азамат олардың көпшіліг әйел бала мен қарт тағы бір рет қан батыр біл егер бұл крест жорығ құбыжық ауғанстан азап шек халқ қарсы осындай қатыгез және әділет әрекет бірінші рет жасама бұл адамгершілік жат әрекет propaganda	violent
4	олар ауғанстанның әртүрлі аймақтарындағы мыңдаған қорғансыз адамдардың жаппай шейіт болуларымен жарақаттарымен үйлерін қиратумен және баспаналарын қиратумен жүздеген рет варваризм мен қатыгездіктен сауықтырды басқыншылар мен құбыжықтар әрдайым адамзатқа қарсы осындай әрекет жасағанда және жазықсыз әйелдерді балалар мен қарт адамдарды әуе соққыларында өлтіреді олар өздерін тазарту үшін өлгендердің…	олар ауғанстан әртүрлі аймақ мыңдаған қор адам жаппай шейіт болу жарақат үй қират және баспана қират жүздеген рет варвариз мен қатыгездік сауық басқыншы мен құбыжық әрдайым адамзат қарсы осындай әрекет жаса және жазық әйел бала мен қарт адам әуе соққы өлтір олар өз тазарт үшін өл барлығ өз бұзушы екен немесе өз жалған тыңшы дұрыс емес ақпарат байланыстыр propaganda	violent
4	малаканд келісімінің және сваттағы соғыс туралы үкімет талибандардың майдангері суфи мұхаммед фазлулланың қайын атасы малаканд келісіміне ақпан күні екі жыл бойы созылған толқулардан кейін ауданды бақылауға алған осы екі жыл ішінде әскери күштер талибандардан күресті бақылау кезінде үш рет жеңіліске ұшырады әр жеңіліс талибандарды ауданды үлкен бақылауға алды propaganda	малаканд келісім және сват соғыс туралы үкімет талибан майдангер суфи мұхаммед фазлулла қайын ата малаканд келісім ақпан күн екі жыл бойы созыл толқу кейін аудан бақыла ал осы екі жыл іш әскери күш талибан күре бақылау кез үш рет жеңіліс ұшыр әр жеңіліс талибан аудан үлкен бақыла алды propaganda	violent
4	талибан мансехраға көшіп аймақта базалар мен оқужаттығу жиындарын ұйымдастырды пәкістан үкіметі мен әскери шенеуніктер талибанның исламабадқа және елдің ядролық нысандарына қауіпқатерін жоққа шығарды бірақ сәуірдің аяғында жергілікті исламабад үкіметі әскерилерге талибанның алға жылжуына тосқауыл қою үшін қаланың солтүстігінде орналасқан маргала төбесіне орналастыруды бұйырды гарипур үкіметі тарб…	талибан мансехра көш аймақта база мен оқужаттығ жиын ұйымдас пәкістан үкімет мен әскери шенеунік талибан исламабад және ел ядролық нысан қауіпқа жоқ шығ бірақ сәуір аяғ жергілікті исламабад үкімет әскери талибан алға жылж тосқауыл қою үшін қала солтүстіг орналас маргал төбе орналастыру бұйыр гарипу үкімет тарбел бөгет қауіпсіздік күшей propaganda	violent
4	талибан пәкістанның жетекшілерін нысанаға алады мамыр gmt талибан көтерілісшілері армия сват алқабында офицерлерге кең ауқымды операцияны бастағаннан кейін пәкістанның жоғарғы басшылығын нысанаға алуға уәде берді талибан қолбасшысы бұл жаңалыққа президент асиф али зардари мен премьерминистр юсуф раза гилани мен олардың жақын туыстары басты нысана болатынын айтты propaganda	талибан пәкістан жетекші нысана ал мамыр gmt талибан көтерілісші армия сват алқаб офицер кең ауқымды операция баста кейін пәкістан жоғарғы басшылығ нысана ал уәде бер талибан қолбасшы бұл жаңалық президент асиф али зардари мен премьерминист юсуф раз гилани мен олардың жақын туыс басты нысана бол ай propaganda	violent
4	бомбалаушылар хамастың иззәлдинкассам батальондарының әскери қанатына жатады абу моат әлкассамның жанкештілерді басқаратын жетекшісі бомбалаушылар хамастың мұқият таңдаған жеке тұлғалары олар кезкелген басқа палестиналық тақуалық сияқты өмір сүреді олардың кейбіреулері өз өмірлерін қалаусыз назар аудармай немесе өздерінің соңғы миссиялары туралы мақтанбай өткізетін студенттер болып табылады propa…	бомбалаушы хамас иззәлдинкас батальон әскери қанат жат абу моат әлкасса жанкешті басқар жетекші бомбалаушы хамас мұқият таңда жеке тұлға олар кезкел басқа палестиналық тақуалық сияқты өмір сүр олардың кейбіреу өз өмір қалау назар аударма немесе өз соңғы миссия туралы мақтанба өткіз студент бол таб propaganda	violent
4	өлтірушілер өзін отбасы мен достарынан оқшаулап алды олар өз уақыттарын израилдік күштер орналастырылған жерлерге жақын жерде өткізеді суицид жасаушыларды іріктеу критерийлері бойынша абу моат қысқаша түсіндіріп берді олар он мыңға жуық жауынгерден тұратын әлкассам батальондарының қатарынан тек жастар ғана таңдалады propaganda	өлтіруші өз отбасы мен дос оқшаула алды олар өз уақыт израи күш орналастырыл жер жақын же өткіз суицид жасаушы іріктеу критерий бойынша абу моат қысқаша түсіндір бер олар он мың жуық жауынгер тұр әлкас батальон қат тек жас ғана таңдал propaganda	violent
4	абу моаттың ашылған әйелдері де өзінөзі өлтірушілердің қатарына қабылданған кандидаттардың бомбардирлары алькассам лейтенанттарының құпия түрде тексеріліп олардың діни адалдық пен жауапкершілікке ие екендігіне көз жеткізеді келесі кезең бомбалаушыға олардың қабылданғаны туралы хабарлау және оларды қару мен тактикаға әсіресе израиль қорғаныс күштері idf қолданған психологиялық және әскери дайындық…	абу моа ашыл әйел де өзінөз өлтіруші қат қабылдан кандидат бомбардир алькас лейтенант құпия түр тексеріл олардың діни адалдық пен жауапкершілік ие екендіг көз жеткіз келесі кезең бомбалаушы олардың қабылдан туралы хабарла және ол қару мен тактика әсіресе израиль қорғаныс күш idf қолдан психологиялық және әскери дайындық арқылы қою propaganda	violent
4	хамастың израильде тұратын палестиналықтар арасында израиль қалаларында суицид шабуылдарын қайта бастау үшін жеткілікті тәжірибесі мен ықтимал қатысушылары болса да израиль күштері газаға жасалған шабуылда өзінөзі өлтіруді болдырмауға қабілеттерін көрсетті қақтығыста израиль күштеріне жасалған сәтсіз суицидтік шабуылдардың болмауы хамас басшылығының қандай да бір мәлімдемелеріне қарамастан жанкеш…	хамас израиль тұр палестиналық ара израиль қала суицид шабуыл қайта бастау үшін жеткілікті тәжірибе мен ықтимал қатысушы бол да израиль күш газа жасал шабуылда өзінөз өлтіру болдырма қабілет көрсе қақтығыс израиль күш жасал сәт суицид шабуыл болма хамас басшылығ қандай да бір мәлімдеме қарамастан жанкештілік жарылыс жасау үшін жеткілікті ерікті жалда алмайтындығ көрсет http www jamestown org prog…	violent
4	әскерлер маусымда мосулдан кетуі мүмкін ақш генералы агентстволар ирактағы ақштың жоғарғы қолбасшысы жұма күні ақш әскери күштері зұлымдық тудырған мосул қаласын маусымға дейін қалдыруы мүмкін деді америкалық әскери бригадаларды ирак қалаларынан оңғы шешім келесі айдың соңында ақш пен ирак күштері ирактағы алькаида мен басқа да сунниттік топтардың негізгі тірегі болып табылатын мосулдан көмек алу…	әскер маусым мосул кет мүмкін ақш генерал агентство ирак ақш жоғарғы қолбасшы жұма күн ақш әскери күш зұлымдық тудыр мосул қала маусым дейін қалдыр мүмкін де америкалық әскери бригада ирак қала оңғ шешім келесі ай соң ақш пен ирак күш ирак алькаи мен басқа да сунни топ негізгі тірег бол табыл мосул көмек алу үшін төңкеріс жаса аяқта кейін қабылдан де мәлімде ақш propaganda	violent
4	әскери шенеуніктері әлқаидады жақында болған шабуылдардың өршуі үшін айыптайды олар иракты жылы самаррадағы альаскари шиіттер мешітін бомбалағаннан кейін иракты секталық қырыпжоюға қайтарады деп отыр құрбан болғандардың көп шабуылдарының артуы ирак күштерінің маусымнан кейін ақштың әскери күштері бағдатпен екіжақты келісім бойынша қалаларды тастап кетуі күтілгеннен кейін қауіпсіздік орната алады …	әскери шенеунік әлқаид жақында бол шабуыл өрш үшін айыпта олар ирак жыл самарра альаскари шиіт мешіт бомбала кейін ирак секталық қырыпжою қайтар де отыр құрбан бол көп шабуыл арт ирак күш маусым кейін ақш әскери күш бағдат екіжақты келісім бойынша қала таста кет күтіл кейін қауіпсіздік орна ал де алаңдаушылық ту propaganda	violent
4	тәжістанның ояну кеңесінің басшысы қызметінен босатылды уа альхамдулилла цитата иракта антикаиданың жетекшісі өлтірілді американдық күштермен одақтас болған қайдаға қарсы милиция жетекшісі бағдадтың солтүстігінде жол бойындағы бомбадан өлтірілді деп хабарлады propaganda	тәжістан оян кеңес басшы қызмет босат уа альхамдулилл цита ирак антикаида жетекші өлтір американдық күш одақтас бол қайда қарсы милиция жетекші бағдад солтүстіг жол бой бомба өлтір де хабарла propaganda	violent
4	бірақ шииттер бастаған үкіметпен ұзақ уақыт бойы қарымқатынаста болды алькаида мақсатты түрде сахва мүшелерін үкімет қамауға алады бұл әскерилендірілген топтар арасында қудалау қорқынышын арттырады соңғы айларда үкімет тарапынан ескертілген савха ның ондаған мүшесі қамауға алынды propaganda	бірақ шиит баста үкімет ұзақ уақыт бойы қарымқатынас бол алькаи мақсат түр сахв мүше үкімет қама ал бұл әскерилендір топ ара қудала қорқыныш арттыр соңғы ай үкімет тарап ескерт савх ны ондаған мүше қама ал propaganda	violent
4	алькаиданың үшінші командирі әбу яхия әллиби исламшылдарға газа секторындағы израильдің өліміне қарсы шабуылын өшіруді бұйырды бұл ұлыбритания мен ақшты қоса батыс елдеріне қарсы шабуылдар жасады шындық мынада әлем бойынша қанымыз төгілуі ақш пен батыстың мойнында болғанша аяқталмайды деді propaganda	алькаида үшінші командир әбу яхия әллиби исламшыл газ сектор израиль өлім қарсы шабуыл өшіру бұйыр бұл ұлыбритания мен ақш қоса батыс ел қарсы шабуыл жас шындық мына әлем бойынша қан төгіл ақш пен бат мойн болғанш аяқталма де propaganda	violent
4	үш апталық шабуыл палестиналықтың өмірін қиды және нан астам адам жарақат алды деп мәлімдеді палестина медицина қызметкерлері қақтығыста он үш израильдік қайтыс болды бұл тәжірибе араб басшыларының біздің құрметті палестина бауырларымызға опасыздық жасағанын көрсетті деді propaganda	үш апталық шабуыл палестиналық өмір қи және нан астам адам жарақат алды де мәлімде палестин медицина қызметкер қақтығыс он үш израиль қайтыс бол бұл тәжірибе араб басшы біздің құрметті палестин бауыр опасыз жаса көрсе де propaganda	violent
4	ол аумақты ашық жабық жасуша деп сипаттап ол аты аталмаған кәпір елдерді осы қырғынға қатысты шайтандық одаққа қатысты деп айыптады исламды білетіндер мұны біледі дін және сенім жетіспеушілігі екеуінің біреуі екіншісінен басым болмаса қатар өмір сүре алмайды деді ол propaganda	ол аумақ ашық жабық жасуша де сипатта ол ат аталма кәпір ел осы қырғын қатысты шайта одақ қатысты де айыпта ислам біл мұны біл дін және сенім жетіспеушіліг екеу біреу екінші басым болма қатар өмір сүр алма де ол propaganda	violent
4	талибан карзайдың келіссөзге шақыруын қабылдамайды дүйсенбі мамыр gmt талибан лидерлері ауғанстан президенті хамид карзаймен отыруға келісуден бас тартып оны келіссөздерге қатысуға лайық емес қабілетсіз адам деп атады propaganda	талибан карзай келіссөз шақыр қабылдама дүйсенбі мамыр gmt талибан лидер ауғанстан президент хамид карзай отыр келісу бас тарт оны келіссөз қатыс лайық емес қабілет адам де ат propaganda	violent
4	джихадистік бақ элитасы ұсынады демпинг сенімгерлердің қолбасшысы аби омар алькураши альбагдадидің сөзі жалған клиенттер alfurqan media production foundation мамыр жасыл аймақтағы баас билеушілерінің өтірік сөздеріне таң қалды олар бағдадтағы кедей қызметшіні тұтқындады деп тағы да мәлімдеді propaganda	джихади бақ элита ұсын демпинг сенімгер қолбасшы аби омар алькураши альбагдади сөз жалған клиент alfurqan media production foundation мамыр жасыл аймақ баас билеуші өтірік сөз таң қал олар бағдад кедей қызметші тұтқынд де тағы да мәлімде propaganda	violent
4	мен оны тек бірнеше сағат бойы отпен жаудырамыз деп ойладым өйткені олар моджахедтердің соққыларының ауырлығын түсінді бірақ олар оны насихаттады және олардың өтіріктеріне сенді осылайша оны азаптаған адамның бейнесін шығарды біз олардың қайдан және кімнен келгенін білмейміз propaganda	мен оны тек бірнеше сағат бойы от жаудыр де ойла өйткені олар моджахед соққы ауырлығ түс бірақ олар оны насихатта және олардың өтірік сен осылайша оны азапта адам бейне шығ біз олардың қайдан және кім кел білме propaganda	violent
4	егер ол менің халқымның басына түскен қиыншылық болмаса мен құпияның артында отырмас едім мен өлтіргім келді содан кейін мен өмір сүремін содан кейін өлтіремін содан кейін өмір сүремін содан кейін өлтіремін сіздің ағаңыз абу омар алькураши альбагдади бізді дұғаларыңыздың мүддесі үшін ұмытпаңыздар элиталық жиһадтық бақтағы бауырлар propaganda	егер ол менің халқ бас түс қиыншылық болма мен құпия арт отырмас ед мен өлтір кел содан кейін мен өмір сүр содан кейін өлтір содан кейін өмір сүр содан кейін өлтір сіздің аға абу омар алькураши альбагдади біз дұға мүдде үшін ұмытпа элиталық жиһад бақ бауыр propaganda	violent
4	риаз хан associated press writer риаз хан associated press writer минут бұрын пәшавар пәкістан күдікті талибан сәрсенбіде пәкістанның солтүстікбатысында көрші ауғанстандағы нато әскерлеріне арналған жабдықты өңдеп жатқан қоймаға шабуыл жасады және пәкістан армиясы басқалармен соғысқан кезде сегіз жүк көлігін қағып кетті propaganda	риаз хан associated press writer риаз хан associated press writer минут бұрын пәшав пәкістан күдік талибан сәрсенбі пәкістан солтүстікбаты көрші ауғанстан нато әскер арнал жабдық өңде жат қойма шабуыл жас және пәкістан армия басқа соғыс кезде сегіз жүк көліг қағ кет propaganda	violent
4	басқа аймақтағы шабуылда жүздеген мың адамдар қашып кетті хайбер асуы арқылы ауғанстанға қарай бет алған терминалдар мен жүк көліктеріне шабуылдар өткен жылдан бастап күшейе түсті ауғанстан шекарасы бойындағы көптеген аймақтар үкіметтің бақылауынан өтіп талибан мен әлкаида қолына түсіп жатыр деген алаңдаушылық туды propaganda	басқа аймақ шабуылда жүздеген мың адам қаш кет хайбер ас арқылы ауғанстан қарай бет ал терминал мен жүк көлік шабуыл өткен жыл баста күшей түсті ауғанстан шекара бой көптеген аймақ үкімет бақылау өт талибан мен әлкаи қол түс жатыр де алаңдаушылық ту propaganda	violent
4	ауғанстан президенті хамид карзай сәрсенбіде екі ел үшін де қауіп төніп тұрғанын ескертті террористер мен экстремистер біздің елдеріміздің барлық аймақтарына таралуда деді карзай астанасы исламабадта өткен аймақтық экономикалық конференцияда propaganda	ауғанстан президент хамид карзай сәрсенбі екі ел үшін де қауіп төн тұр ескер террорис мен экстремист біздің ел барлық аймақ тарал де карзай астана исламабад өткен аймақтық экономикалық конференция propaganda	violent
4	онда куәгерлер талибан көтерілісшілері бақылауда екенін және үйденүйге қанды соғысқа дайын болатынын айтты соңғы қақтығыс шамамен мың адамды үйлерінен кетуге мәжбүр етті сонымен қатар солтүстікбатыстағы әскери қылмыстардан шыққан жарты миллион босқындардан басқа және пәкістанның проблемаларына гуманитарлық төтенше жағдай қосылды propaganda	онда куәгер талибан көтерілісші бақыла екен және үйденүй қан соғыс дайын бол ай соңғы қақтығыс шамамен мың адам үй кет мәжбүр ет сонымен қатар солтүстікбатыс әскери қылмыс шық жарты миллион босқын басқа және пәкістан проблема гуманитарлық төтенше жағдай қос propaganda	violent
4	сомали ауғанстанға тән азаматтық соғыс бұрынғы мужаһедилер арасындағы күрес кедейлік және мемлекеттік қызметтердің болмауы шейх шариф ахмед пен шейх хасан дахир аввейдің арасындағы шайқас бір жағынан талибан лидері мулла омер мен алькаиданың ал екінші жағынан ахмед шах масуд пен солтүстік альянстың арасындағы жанжалды еске салатыны рас propaganda	сомали ауғанстан тән азаматтық соғыс бұрынғы мужаһеди ара күрес кедейлік және мемлекеттік қызмет болма шейх шариф ахмед пен шейх хасан дахи аввей ара шайқас бір жағ талибан лидер мулл ом мен алькаида ал екінші жағ ахмед шах масуд пен солтүстік альянс ара жанжал ес сал рас propaganda	violent
4	алькаида жылы найроби мен даруссаламдағы ақш елшіліктерін бомбалау сияқты ақш пен батыс африканың мүдделеріне қарсы шабуыл жасағысы келеді алькаида джибутидегі ақш әскери бекеттеріне шабуыл жасайды йемен мен сомалидегі алькаида шығыс африка мен йемендегі операцияларға қатысады бұл халықаралық қоғамдастыққа көп шығын әкеледі егер бұл тоқтатылмаса көз propaganda	алькаи жыл найроби мен даруссалам ақш елшілік бомбала сияқты ақш пен батыс африка мүдде қарсы шабуыл жаса кел алькаи джибути ақш әскери бекет шабуыл жаса йемен мен сомали алькаи шығыс африка мен йемен операция қатыс бұл халықаралық қоғамдастық көп шығын әкел егер бұл тоқтатылма көз propaganda	violent
4	ақш пен пәкістан зымыран шабуылдарын бірлесіп жүзеге асырады ср мамыр gmt ақштың буш әкімшілігі бастағаннан бері ден астам адам соның ішінде қарапайым тұрғындар қаза тапты propaganda	ақш пен пәкістан зымыран шабуыл бірлес жүзеге асыр ср мамыр gmt ақш буш әкімшіліг баста бері ден астам адам соның іш қарапайым тұрғын қаза тап propaganda	violent
4	әскери дереккөздер сәуірден бастап шабуылшылар астана исламабадтан км қашықтықта орналасқан төменгі дир және бунер аудандарынан басталғаннан бері қаза болған көтерілісшілердің санын ге жетті пәкістан халықтық партиясының ppp үкіметі елдің талибанға вашингтон үшін прокси соғыс ретінде емес өзінің өмір сүруі үшін күресіп жатқанын айтады propaganda	әскери дереккөз сәуір баста шабуылшы астана исламабад км қашықтық орналас төменгі ди және бун аудан бастал бері қаза бол көтерілісші сан ге же пәкістан халықтық партия ppp үкімет ел талибан вашингтон үшін прокси соғыс рет емес өзінің өмір сүр үшін күрес жат айт propaganda	violent
4	цитата алдымен abu baraa біреу секторларымен және б карта жасай алады ма бауырым кешіріңіз қазір карта жасауға үлгермеймін бірақ міне мен құрастырған тізім мен оны жадымнан жасадым сондықтан оның қателіктері бар бірақ бұл мүмкіндігінше дәл барлық ақпарат алькавказдан кавказ орталығынан ресми мәлімдемелерден және бейнелерден алынған ағайындылар моблие көшбасшылық тобының қателіктерін түзетуді ұсын…	цита алд abu baraa біреу сектор және б карта жаса ал ма бауыр кешір қазір карта жаса үлгерме бірақ міне мен құрастыр тізім мен оны жад жаса сондықтан оның қателік бар бірақ бұл мүмкіндігінше дәл барлық ақпарат алькавказ кавказ орталығ ресми мәлімдеме және бейне алын ағайынды мобли көшбасшылық тоб қателік түзету ұсын propaganda	violent
4	дағыстан амир аль губден әмірі сейфулла әмір шамиль иристон қазір жойылды амир саад кавказ әмірлігінің барлық әмірлері мен қатарларын қорғап оларға жеңіс беріңіз көтерілісшіл ұлтшыл топ амир мансур амир абу бакар эльмурадов propaganda	дағыс ами аль губ әмір сейфулл әмір шамиль иристон қазір жой ами саад кавказ әмірліг барлық әмір мен қатар қорға оларға жеңіс бер көтерілісшіл ұлтшыл топ ами мансу ами абу бак эльмурадов propaganda	violent
4	соғушылар ұқкны қансыз басып алуға ұмтылуда thu мамыр gmt ap суреті талибан мұсылман мұсылман ханы талибанға қарсы содырлардың өкілі пәкістанның солтүстікбатыс малаканд бөлімшесінде үкіметтік қызметкерлердің отставкасын талап етіп үш күндік ультиматум жариялады propaganda	соғушы ұқк қан бас ал ұмтыл thu мамыр gmt ap сурет талибан мұсылман мұсылман хан талибан қарсы содыр өкіл пәкістан солтүстікбатыс малаканд бөлімше үкіметтік қызметкер отставка талап ет үш күндік ультимату жариял propaganda	violent
4	үкімет қақтығыс аймақтарынан жүздеген мың адам қашып кетті исламабад соңғы үш апта ішінде соғыс басталған ауғанстанмен шекаралас тайпалық аудандарда көтерілістерді жоюға уәде берді сваттан жер аударылған босқындардың айтуынша ереже аймақты зорлықзомбылықпен басқарады сыншылар мен үкіметтік ақпарат берушілерді өлтіріп қыздар мектептерін қиратады propaganda	үкімет қақтығыс аймақ жүздеген мың адам қаш кет исламабад соңғы үш апта іш соғыс бастал ауғанстан шекаралас тайпалық аудан көтеріліс жою уәде бер сват жер аударыл босқын айт ереже аймақ зорлықзомбылық басқар сыншыл мен үкіметтік ақпарат беруші өлтір қыз мектеп қират propaganda	violent
4	сомали көтерілісшілері үкіметті құлатуға жақын бе мамыр gmt сомалидегі күрескер позицияны ұстанады сомали көтерілісшілері ау қорғанысындағы сомали президенті шейх шариф ахмедтің резиденциясына жақындаған кезде билікті басып алуға жақын соғысушылар үкіметтік күштермен жақында болған қақтығыстарда билікті басып алуға бет алды деп хабарлады пресс тв тілшісі propaganda	сомали көтерілісші үкімет құлат жақын бе мамыр gmt сомали күреск позиция ұстан сомали көтерілісші ау қорғаныс сомали президент шейх шариф ахмед резиденция жақында кезде билік бас ал жақын соғысушы үкіметтік күш жақында бол қақтығыс билік бас ал бет алды де хабарла пресс тв тілші propaganda	violent
4	бізде үкіметті қорғауға жеткілікті күш пен мүмкіндіктер бар біздің әскерлер президент сарайында орналасқан және кезкелген шабуыл болған жағдайда сарайды қорғауға дайын деді бвакира сомали көздері сонымен қатар үкіметшіл күштер бүлікшілердің күшінен кейін үкіметінен кете бастағанын хабарлады rzs sme re presstv propaganda	біз үкімет қорға жеткілікті күш пен мүмкіндік бар біздің әскер президент сарай орналас және кезкел шабуыл бол жағдай сара қорға дайын де бвакир сомали көз сонымен қатар үкіметшіл күш бүлікші күш кейін үкімет кет баста хабарла rzs sme re presstv propaganda	violent
4	христиандар қаружарақпен крест жорықтары және қарусыз миссионерлермен соғысуда мұндай жедел әрекеттерді болдырмау үшін біз оларға қарсы қаружарақпен жиһадпен және қарусыз соғыс құралдары немесе кезкелген топқа арналған топ соғысуымыз керек христиандар қаружарақ топтары мен миссионерлік топтардың арасында өзара ынтымақтастыққа ие сондықтан олар өз жұмыстарын жоспарлап сәтті орындайды propaganda	христиан қаружарақ крест жорық және қару миссионер соғыс мұндай жедел әрекет болдырма үшін біз оларға қарсы қаружарақ жиһад және қару соғыс құрал немесе кезкел топ арнал топ соғыс керек христиан қаружарақ топ мен миссионерлік топ ара өзара ынтымақтастық ие сондықтан олар өз жұмыс жоспарла сәтті орында propaganda	violent
4	егер олар мұсылман ұйымдарының арасындағы ынтымақтастық пен түсіністік болса біз өз жұмысымызды дұрыс жоспарлау және орындау арқылы өз дінімізді қорғай аламыз егер жиһад мүмкін болса және елде қолайлы болса онда джихад болады және егер сол жерде қолайлы және қолайлы болса онда да ват сияқты болады фрофет сал макка мен мадинада жасады propaganda	егер олар мұсылман ұйым ара ынтымақтастық пен түсіністік бол біз өз жұмыс дұрыс жоспарлау және орындау арқылы өз дін қор ал егер жиһад мүмкін бол және ел қолайлы бол онда джихад бол және егер сол же қолайлы және қолайлы бол онда да ват сияқты бол фрофет сал макк мен мадина жас propaganda	violent
4	амир докка абу усман кафірлердің қылмыстары туралы көктем http blip tv file get kavkazcenterdokka mini wmv mb кавказ орталығы мамыр бүгін сіздерге путин кавказға алып келген сыйлықтар арсеналын көрсеткім келеді путин және оның кавказдағы күзетшілері күн сайын бұқаралық ақпарат құралдары арқылы тәртіп қалай кавказ халықтарына бейбітшілікті қалай әкелетіні туралы жарнамалайды propaganda	ами докк абу усман кафір қылмыс туралы көктем http blip tv file get kavkazcenterdokka mini wmv mb кавказ орталығ мамыр бүгін сіздерге путин кавказ алып кел сыйлық арсенал көрсет кел путин және оның кавказ күзетші күн сайын бұқаралық ақпарат құрал арқылы тәртіп қалай кавказ халық бейбітшілік қалай әкел туралы жарнамала propaganda	violent
4	неге жастар моджахедтерге қосылу үшін орманға бару керек пе себебі бізге қосылғандар жұмақта болғысы келеді ақша үшін басқа ештеңе үшін емес біз ешқандай үгітнасихат таратпаймыз жастар бізге қосылыңыз өйткені бұл жұмаққа апаратын жол сондықтан біз бірге жұмаққа баратын жолды таңдадық демек бізбен бірге болатын адам жұмақта болады http caucasus wordpress com clusterbombs propaganda	неге жас моджахед қосылу үшін орман бару керек пе себебі бізге қосыл жұмақ бол кел ақша үшін басқа ештеңе үшін емес біз ешқандай үгітнасихат таратпа жас бізге қосыл өйткені бұл жұмақ апар жол сондықтан біз бірге жұмақ бар жол таңда демек бізбен бірге бол адам жұмақ бол http caucasus wordpress com clusterbombs propaganda	violent
4	сұрақ маульви сахиб мырза ең алдымен әмірлік веббінің көрермендеріне жеке куәлікті ұсынуды өтінемін джихад дауысы жауап менің атым маульви нур касим және қазіргі уақытта хост провинциясындағы мужахидтерге арналған әскери қызметкер сұрақ сейсенбіде мүжахидтер хост қаласындағы үкіметтік ғимараттарға сәтті операцияларға шабуыл жасады бұл әлемдік баққа үлкен әсер етті және үкімет пен американдықтар о…	сұрақ маульви сахиб мырза ең алд әмірлік вебб көрермен жеке куәлік ұсыну өт джихад дауыс жауап менің ат маульви ну каси және қазіргі уақыт хост провинция мужахид арнал әскери қызметкер сұрақ сейсенбі мүжахид хост қала үкіметтік ғимарат сәтті операция шабуыл жас бұл әлемдік бақ үлкен әсер ет және үкімет пен американдық оның болжам қатты қорқ propaganda	violent
4	ауғанстан ислам әмірлігінің ресми өкілі талибан кари мухаммад юсуф ахмади аудандары ел тел оңтүстік батыс және солтүстік біз татуластырушы сиыр олар тонауға болып табылмайтын бірақ сиыр сезінеді емес ақпарат болып табылады мобильді забихулла мужахид елдің оңтүстікшығыс және солтүстікшығыс аймақтары үшін тел ұялы ауғанстан талибан көзі беті джихад дауысы жылғы мамырда ауғанстан ислам әмірлігінің т…	ауғанстан ислам әмірліг ресми өкіл талибан кари мухаммад юсуф ахмади аудан ел тел оңтүстік батыс және солтүстік біз татуластыруш сиыр олар тона бол табылма бірақ сиыр сезін емес ақпарат бол таб мобильді забихулл мужахид ел оңтүстікшығыс және солтүстікшығыс аймақ үшін тел ұялы ауғанстан талибан көз бет джихад дауыс жылғы мамыр ауғанстан ислам әмірліг талибан ресми сай propaganda	violent
4	мұны біреу көрді ме онлайн видео неміс қалаларына groге шабуыл жасауды қауіп төндіреді өйткені әдеттегі діни сілтемелері жоқ интернеттегі видео қауіпті тергеу жүргізуде youtubeтің видеосайтында қысқа метражды фильм германияның үш қаласына террористік шабуыл жасау қаупін төндіруде германияның ішкі істер министрлігі сенбіде бұл туралы растады бірақ фильмдегі діни сөздер болмады пулеметтің жарылуы м…	мұны біреу көр ме онлайн видео неміс қала gro шабуыл жасау қауіп төндір өйткені әдет діни сілтеме жоқ интернет видео қауіпті тергеу жүргіз youtube видеоса қыс метраж фильм германия үш қала террористік шабуыл жасау қауп төндір германия ішкі істер министрліг сенбі бұл туралы раста бірақ фильм діни сөз болма пулемет жарыл мен жарылғыш снаряд видеотас исламист шыққандығ белгісіз propaganda	violent
4	әсіресе берлин кельн және бремен деді видеодағы мәтін focus сайтына сәйкес германия мен басқа төрт ұлтқа қыркүйектен бастап қиыншылықтар туындайды бір апта бұрын германияға исламистік видеода алькаидаға деген жанашырлықты білдіретін қорқыту айтылды propaganda	әсіресе берлин кельн және бре де видео мәтін focus сайт сәйкес германия мен басқа төрт ұлт қыркүйек баста қиыншылық туында бір апта бұрын германия ислами видео алькаида де жанашырлық білдір қорқыт айт propaganda	violent
4	ауғанстандағы талибандағы бақ министрі ахмед мохтар мен алжазира каналындағы мұсылман тыңдаушылар арасындағы сұхбаттың маңызды бөліктері мен қысқаша мазмұны мамыр мамыр мамыр бақ министрінің ахмед мохтар әңгімесі талибан қозғалысында al jazeera форумында мұсылман тыңдаушыларымен және көрермендерімен талибан министрінің тыңдаушысы талибан ұлттық күштер қолдайтын ауғанстан үкіметімен отыра ма propa…	ауғанстан талибан бақ министр ахмед мох мен алжазир канал мұсылман тыңдаушы ара сұхбат маңызды бөлік мен қысқаша мазмұн мамыр мамыр мамыр бақ министр ахмед мох әңгіме талибан қозғалыс al jazeera форум мұсылман тыңдаушы және көрермен талибан министр тыңдаушы талибан ұлттық күш қолда ауғанстан үкімет отыр ма propaganda	violent
4	ұлт құдайдың ережелерінен бас тартуы мүмкін дегенді білдіреді демек біз демократияны қылмыс деп санаймыз исламдық ережені қолдаймыз және құран кітабы мұсылман ұлттарымызды басқаруға тиіс конституция талибан министрінің мұсылман тыңдаушысы талибан пакистан исламдық пакистандық жауынгерлерді ауғанстанға жібере ме талибан министрі иә және біз ауғанстанда әлемнің түкпіртүкпірінен исламдық жауынгерлер…	ұлт құдай ереже бас тарт мүмкін де білдір демек біз демократия қылмыс де сана исламдық ереже қолда және құран кітаб мұсылман ұлт басқар тиіс конституция талибан министр мұсылман тыңдаушы талибан пакис исламдық пакиста жауынгер ауғанстан жібер ме талибан министр иә және біз ауғанстан әлем түкпіртүкпі исламдық жауынгер қабылда propaganda	violent
4	sorce http prisonerofjoy blogspot com исламабад талибанның жоғары лауазымды тұлғаларының бірі шейіт болу операциялары туралы түсіндірме берді забуалллах cnnге берген сұхбатында забиулла мулла омар басқаратын ауғанстандағы талибанның ресми өкілі забиуаллах мужахид сұхбатында біз бұл шәһидтік шабуылдарда ешқашан өзімізге мақсатты нысандарды таба алмаймыз бұл шабуылдар крест жорықтары күштеріне амер…	sorce http prisonerofjoy blogspot com исламабад талибан жоғары лауазым тұлға бірі шейіт болу операция туралы түсіндірме бер забуалллах cnn бер сұхбат забиулл мулл омар басқар ауғанстан талибан ресми өкіл забиуаллах мужахид сұхбат біз бұл шәһид шабуыл ешқашан өз мақсат нысан таб алма бұл шабуыл крест жорық күш америка және нато қарсы соғыс бөліг сондықтан бізге осы шахид операция қажет бол кезде б…	violent
4	пәкістандық талибан мүшелеріне қатысты сұраққа ол егер олар келсе біз оларды жақсы қабылдаймыз деп жауап берді ол сондайақ талибан бірге отыра алатындығын айтты біз екі жолды келіссөздер мен соғысты қолданып жатырмыз олардан біздің елден кетуді сұраймыз біз пікірталас өткізуге дайынбыз бірақ егер олар пікірталас өткізіп таңдау жасауға дайын болмаса қарудың аузымен сөйлесу үшін содан кейін біз қар…	пәкістандық талибан мүше қатысты сұрақ ол егер олар кел біз ол жақсы қабылда де жауап бер ол сондайақ талибан бірге отыр алатындығ ай біз екі жол келіссөз мен соғ қолдан жатыр олардан біздің ел кету сұра біз пікірталас өткіз дайын бірақ егер олар пікірталас өткіз таңдау жаса дайын болма қар ауз сөйлесу үшін содан кейін біз қару ауз сөйлес мұсылман propaganda	violent
4	біздің өлгендеріміз жұмақта қкк командасы мұса мұқожевтің қайтыс болуын растайды жарияланған уақыты бүгін джохар уақытымен сағат те олардың кейбіреулері анттарын өліммен шайқаста берді және олардың кейбіреулері әлі де күтуде бірақ олар еш өзгерген жоқ біздің бауырларымыз қбк құрама провинциясының наибтері орынбасарлары эмир абу мухаммад мұса мұқожев эмир хамза марат гулиев және ағасы хасан сизаже…	біздің өл жұмақ қкк команда мұса мұқожев қайтыс бол раста жариялан уақыт бүгін джох уақыт сағат те олардың кейбіреу ант өл шайқас бер және олардың кейбіреу әлі де күт бірақ олар еш өзгер жоқ біздің бауыр қбк құрама провинция наиб орынбасар эми абу мухаммад мұса мұқожев эми хамза марат гулиев және аға хасан сизажев шуха шәһид бол propaganda	violent
4	біз жылдан астам солтүстік кавказ мұсылмандарының істерімен айналысқан лайықты бауырластарымыздың бізді тастап кеткеніне куә боламыз жылы сәуірде қбк провинциясының хасаня ауылында шейіт болған ағамыз абу усманның зейтун сұлтанов қбк провинциясының наибінің шейіт болғаны туралы ақпарат расталды дереккөз islamdin com кавказ орталығы propaganda	біз жыл астам солтүстік кавказ мұсылман іс айналыс лайықты бауырлас біз таста кет куә бол жыл сәуір қбк провинция хасаня ауыл шейіт бол ағ абу усман зейтун сұлтанов қбк провинция наиб шейіт бол туралы ақпарат раста дереккөз islamdin com кавказ орталығ propaganda	violent
4	әлемдегі кейбір теледидарлар мен жаңалықтар ақш пен ауғанстан үкіметі талибанды ауғанстан үкіметіне жеткізуге күш салуда дейді біз бұл хабарламаны жылдың мамырында барлық халыққа жеткізу үшін жазып отырмыз ауғанстанда шетелдік күштер болған кезде біз ешқашан ауғанстан үкіметімен және ақш үкіметімен ешқашан келіссөздер жүргізе алмайтындығымыз propaganda	әлем кейбір теледидар мен жаңалық ақш пен ауғанстан үкімет талибан ауғанстан үкімет жеткіз күш сал де біз бұл хабарлама жыл мамыр барлық халық жеткізу үшін жаз отыр ауғанстан шетелдік күш бол кезде біз ешқашан ауғанстан үкімет және ақш үкімет ешқашан келіссөз жүргіз алмайтынды propaganda	violent
4	нато күштеріне азапты ауған халқының азаптары мен азаптарын бірнеше долларға және батысқа кіру визасын сатыңыз біз ешқашан қайтыс болған ауған әйелдері мен қайтыс болған ауған балаларын нато күштеріне бірнеше долларға және кіру визасын сатпаймыз батыс саған рахмет біздің хабарламамызды оқып жатыр мамыр propaganda	нато күш аза ауған халқ азап мен азап бірнеше долл және батыс кіру виза сат біз ешқашан қайтыс бол ауған әйел мен қайтыс бол ауған бала нато күш бірнеше долл және кіру виза сатпа батыс саған рахмет біздің хабарлама оқ жатыр мамыр propaganda	violent
4	эфиопия қолдаған жолдан тайған үкімет жасақтары орталық сомалияның хиран және джайдун аймақтарында бұл шайқастар осы аймақтағы муһахидиин бекіністеріне шабуыл жасағаннан кейін жолдан тайған үкімет пен африка күштеріне қысым жасауды жеңілдету үшін мугадидидің астанасы мужахидидің әскері қоршап алған алғашқы шайқас хиран аймағындағы махас аймағында жылдың мамырында таңертең өтті ұрыста милиционер қ…	эфиопия қолда жолдан тай үкімет жасақ орталық сомалия хиран және джайдун аймақ бұл шайқас осы аймақ муһахидиин бекініс шабуыл жаса кейін жолдан тай үкімет пен африка күш қысым жасау жеңілдету үшін мугадиди астана мужахиди әскер қорша ал алғашқы шайқас хиран аймағ махас аймағ жыл мамыр таңертең өт ұрыс милицион қаза тау мужахид қару тарт алды radicalization	violent
4	үкіметтері ирактағы сахват сияқты адал тайпалық отрядтар құру үшін көп жұмыс істеп жатқандығын атап өткен жөн мужахидтер оларды барлық жерде күтіп алып олардың қимылдарын мұқият бақылап отырады шабаба аль мужахидиин медиа бөлімі альасмара әлисламия армиясы мужахидтерге хабарлау және мүміндерді арандату propaganda	үкімет ирак сахват сияқты адал тайпалық отряд құру үшін көп жұмыс істе жатқандығ ата өткен жөн мужахид ол барлық же күт алып олардың қимыл мұқият бақыла отыр шабаб аль мужахидиин медиа бөлім альасмар әлисламия армия мужахид хабарла және мүмін арандат propaganda	violent
4	кавказ блогындағы ағылшын тіліндегі транскрипциясы ретінде кавказ әмірлігінің әмірі докка абу усманның бұл жыл біздің қорлайтын жыл болады ha мұнда қараңыз цитата кавказ орталығы мамыр ағылшын транскрипциясы бүгін путинмен және оның кавказдағы жергілікті кремльдегі протегерлері күзетшілер оларды кезкелген мерзімге шақыру мүмкін емес олар кремльдің күзетшілері олар әрқашан болған және болады propa…	кавказ блог ағылшын тіл транскрипция рет кавказ әмірліг әмір докк абу усман бұл жыл біздің қорла жыл бол ha мұнда қара цита кавказ орталығ мамыр ағылшын транскрипция бүгін путин және оның кавказ жергілікті кремль протегер күзетші ол кезкел мерзім шақыру мүмкін емес олар кремль күзетші олар әрқашан бол және бол propaganda	violent
4	сонымен біз өзімізге жаңа міндеттер қоямыз иншалла осы жылы бәрімізге жетеміз бұл жыл ресейдің барлық аумағында біздің қорлайтын жыл болады неге менің ойымша бүгінде ресей аумағында тұрып жатқан адамдар өз сарбаздары үшін де басшылығы үшін де сол қатыгездіктер үшін ашуланшақтықтар үшін жасаған әрекеттері үшін және бүгінгі исламға қарсы соғыс үшін де жауап береді propaganda	сонымен біз өз жаңа міндет қоя иншалл осы жыл бәрі же бұл жыл ресей барлық аумағ біздің қорла жыл бол неге менің ойымша бүгін ресей аумағ тұр жат адам өз сарбаз үшін де басшылығ үшін де сол қатыгездік үшін ашуланшақтық үшін жаса әрекет үшін және бүгінгі ислам қарсы соғыс үшін де жауап бер propaganda	violent
4	цитата бастапқыда бауырым кашмирде jihad feesbelilah жоқ ол тек ислам мен жиһад белгісімен ұлтшылдық үшін күреседі слоган кашмир пакистан болады бәрін түсіндіреді пакистанға кашмир қосу үшін күрес пакистандағы кафердің негіздерінің ұл куфар деген мағынасы үстемдік етеді ал swatта антигаистік исламмен күресетін пакистан jihad feesbelilah болады ал джихадты хазратмухаммад салалахуалихиавалиевасалла…	цита бастапқы бауыр кашмир jihad feesbelilah жоқ ол тек ислам мен жиһад белгі ұлтш үшін күрес слоган кашмир пакис бол бәрін түсіндір пакистан кашмир қосу үшін күрес пакиста кафе негіз ұл куф де мағына үстемдік ет ал swat антигаи ислам күрес пакис jihad feesbelilah бол ал джихад хазратмухаммад салалахуалихиавалиевасалла шаби тайпа үшін күрес кезде анықта propaganda	violent
4	бұл адамдардың біліміндегі асыра сілтеуді екіншіден кейде халид ибн валид және басқалары аға комапниялардың жасағанындай руларға сәйкес соғысуға болады сондықтан қай жерде белгілі бір мәселе болса бұл мәселеде біршама икемділік бар осы арқылы алуға болатын пайда сондықтан жоғарыдағы сияқты пікірлерді жарияламас бұрын осы мәселелер туралы көбірек шариғи білім алуға кеңес беремін propaganda	бұл адам білім асыра сілтеу екінші кейде халид ибн валид және басқа аға комапния жасағанында ру сәйкес соғыс бол сондықтан қай же белгілі бір мәселе бол бұл мәселе біршама икемділік бар осы арқылы ал бол пайда сондықтан жоғары сияқты пікір жарияламас бұрын осы мәселе туралы көбірек шариғи білім ал кеңес бер propaganda	violent
4	мүгедектердің жолын кесуші дұғаға қарсы ауқымды операция жариялады жарияланған уақыты бүгін джохар уақытымен сағат да ресейлік ақпарат көздері шешен жолдан тайғандардың жетекшісі кадыровқа сенбіде ауқымды операцияның басталғаны туралы хабарлады propaganda	мүгедек жол кесуші дұға қарсы ауқымды операция жариял жариялан уақыт бүгін джох уақыт сағат да ресейлік ақпарат көз шешен жолдан тай жетекші кадыров сенбі ауқымды операция бастал туралы хабарла propaganda	violent
4	антитеррорлық операцияның жойылатыны туралы мәлімдеген болатын джохардағы соңғы оқиғаларға шәһидтердің шабуылына және жыл басынан бері мүжахидтермен жүргізілген әскери операциялар туралы оны әмір докка абуусман өзінің соңғы бейне хабарламасында айтты және оны орыс және қуыршақ топтары таратады кейбір ресейлік сарапшылар кавказдағы үшінші соғыстың басталуын көрді кавказ орталығы propaganda	антитеррорлық операция жойыл туралы мәлімде бол джохар соңғы оқиға шәһид шабуыл және жыл бас бері мүжахид жүргіз әскери операция туралы оны әмір докк абуусман өзінің соңғы бейне хабарлама ай және оны орыс және қуыршақ топ тарат кейбір ресейлік сарапшы кавказ үшінші соғ бастал көр кавказ орталығ propaganda	violent
4	сахнада өздерінің сарайға адалдығы және қауіпсіздік қызметтерімен тығыз қарымқатынасы үшін белгілі болған кейбір газеттердің ізбасарлары күн сайын мужахидтерде шығатын жалған және жалған жаңалықтар мен қасақана бұрмаланған ереуілдердің көлемін азайтуға тырысқан таңқаларлық жағдайларға таң қалатынына күмән жоқ мұндағы мужахидтердің тартуы мен әсерін азайтыңыз propaganda	сахна өз сарай адалдығ және қауіпсіздік қызмет тығыз қарымқатынас үшін белгілі бол кейбір газет ізбасар күн сайын мужахид шығ жалған және жалған жаңалық мен қасақан бұрмалан ереуіл көл азайт тырыс таңқаларлық жағдай таң қал күмән жоқ мұндағы мужахид тарт мен әсер азай propaganda	violent
4	http www aviationweek com aw blogs bfba d цитата израиль алдағы төрт жылда зымыранға зымыранға қарсы үш жаңа жүйені орналастыруды жоспарлап отыр израиль алдағы төрт жыл ішінде зымыранға қарсы қорғаныс жүйесінің үш түрлі деңгейіне ие болады propaganda	http www aviationweek com aw blogs bfba d цита израиль алдағы төрт жыл зымыран зымыран қарсы үш жаңа жүйе орналастыру жоспарла отыр израиль алдағы төрт жыл іш зымыран қарсы қорғаныс жүйе үш түрлі деңгей ие бол propaganda	violent
4	қызыл зымыран сигналының басты артықшылығы бұл қазіргі жүйеден алшақтайтын миномет снарядтарын анықтайды дәлелденбеген мәліметтерге сәйкес idf газа секторының айналасында темір күмбезді радар жүйесін орнатқан ол кассамның соққылар орындарын анықтай алады осылайша зымырандар ашық кеңістіктерге түсе бастағанда қажет емес ескертулерді азайтады келесі онжылдықта израиль соғыс жоспарлап отыруы мүмкін …	қызыл зымыран сигнал басты артықшылығ бұл қазіргі жүйе алшақта миномет снаряд анықта дәлелденбе мәлімет сәйкес idf газ сектор айнала темір күмбезді радар жүйе орнат ол касса соққы орын анықта ал осылайша зымыран ашық кеңістік түс баста қажет емес ескерту азайт келесі онжылдық израиль соғыс жоспарла отыр мүмкін бе propaganda	violent
4	ауғанстанның оңтүстігінде орналасқан британдық күштер талибан көтерілісшілерімен тұйықталуда және жеңіске жету үшін оларға ондаған мың күштер қажет деп хабарлады елдегі нато күштерінің американдық қолбасшысы қосымша әскери күштер келесі жылы елдегі батыстық стратегияны түбегейлі жөндеуде пайдаланылатын болады бұл соғыс жалғасып жатқан анықтайтын сәт ретінде сипатталған кезең propaganda	ауғанстан оңтүстіг орналас британдық күш талибан көтерілісші тұйықтал және жеңіс жету үшін оларға ондаған мың күш қажет де хабарла ел нато күш американдық қолбасшы қосымша әскери күш келесі жыл ел бат стратегия түбегейлі жөнде пайдаланыл бол бұл соғыс жалғас жат анықта сәт рет сипаттал кезең propaganda	violent
4	ауғанстан президенті хамид карзай ұлыбританияны жергілікті халықты иеліктен шығарып хелманддағы жағдайды ушықтырды деп айыптады бұл провинция ауғанстанның апиын көкнәрінің көбісі өсірілетін жер оның өкілі хумаюн хамидзада біз хельмандтың басым бөлігін талибанға ұтып алдық біз онда аз болдық британдық әскери күштер әскери базалармен ғана шектеліп талибан көбейе түсуде деді http www independent co …	ауғанстан президент хамид карзай ұлыбритания жергілікті халық иелік шығар хелманд жағдай ушық де айыпта бұл провинция ауғанстан апи көкнә көбісі өсіріл жер оның өкіл хумаюн хамидза біз хельманд басым бөліг талибан ұт ал біз онда аз бол британдық әскери күш әскери база ғана шектел талибан көбей түс де http www independent co uk news wo html propaganda	violent
4	дәйексөз бастапқыда acer автор muwahidbrother assalamualikum ағам acer касмир со жалдызданған джиһадтың tyifa al mansoora шын мүжахидендің түрлі құралы деп ойлаймын жакалла талаптану үшін сахаб пәкістандағы діни класс көптеген ондаған жылдардан бері кашмирдегі джихадпен байланысты кашмирдегі джихад және оның үкіметі мен ишим рөлі туралы пікіріңіз қандай мулла назир кашмирдегі джихад және онда құр…	дәйексөз бастапқы acer автор muwahidbrother assalamualikum аға acer касми со жалдыздан джиһад tyifa al mansoora шын мүжахиде түрлі құрал де ойла жакалл талаптан үшін сахаб пәкістан діни класс көптеген ондаған жыл бері кашмир джихад байланысты кашмир джихад және оның үкімет мен иши рөл туралы пікір қандай мулл нази кашмир джихад және онда құрбандық ұсын мұны шын ниет жас propaganda	violent
4	кашмирде джихадтың жоқтығы туралы пакистан үкіметін қолдау ол қазір олай емес оның сенімділігін төмендетпейді сондықтан кашмирде джихад болмайды деп айту біз үшін дұрыс нәрсе емес мұның өзі кашмирге құрбандық шалуды қоқыс шелегіне салу сияқты мұндай мәлімдемелер әлемнің кезкелген жерінде жиһадқа қарсы шыққан адамдарға отын әкеледі және оларды моджахедтерге қиындық туғызу үшін сылтау етеді propaga…	кашмир джихад жоқтығ туралы пакис үкім қолдау ол қазір ола емес оның сенімділіг төмендетпе сондықтан кашмир джихад болма де айту біз үшін дұрыс нәрсе емес мұның өзі кашмир құрбан шалу қоқыс шелег салу сияқты мұндай мәлімдеме әлем кезкел же жиһад қарсы шық адам отын әкел және ол моджахед қиындық туғыз үшін сылтау ет propaganda	violent
4	сомали эфиопияның әскерін байдоадан толық шығарып тастайтынын растайды www chinaview cn басып шығару baidao сомали қаңтар синьхуа эфиопияның соңғы әскери қызметшілері сомалияның оңтүстігінде орналасқан байдоа қаласынан базасын тастап кетті өйткені әлшабаб исламистік қозғалысының күштері қалаға шабуыл жасау қаупін төндіруде деп хабарлады propaganda	сомали эфиопия әскер байдоа толық шығар таста раста www chinaview cn бас шығару baidao сомали қаңтар синьху эфиопия соңғы әскери қызметші сомалия оңтүстіг орналас байдо қала база таста кет өйткені әлшабаб ислами қозғалыс күш қала шабуыл жасау қауп төндір де хабарла propaganda	violent
4	сомалидің уақытша үкіметі мен негізгі оппозициялық коалиция сомалияны қайта азат ету альянсы ars арасында қол жеткізілген кең ауқымды бейбітшілік пен күш бөлу туралы келісімнің бөлігі болып табылады екі тарап қазір сомалияның солтүстікбатыс көршісінің астанасы джибути қаласында өткен жылы қол қойылған келісімде қарастырылған қуатты бөлу туралы келісімді пысықтау үшін кездесуде propaganda	сомали уақытша үкімет мен негізгі оппозициялық коалиция сомалия қайта азат ету альянс ars ара қол жеткіз кең ауқымды бейбітшілік пен күш бөлу туралы келіс бөліг бол таб екі тарап қазір сомалия солтүстікбатыс көрші астана джибути қала өткен жыл қол қойыл келісімде қарастырыл қуатты бөлу туралы келіс пысықтау үшін кездес propaganda	violent
4	талдау көрсеткендей көтерілісшілер нато әскерлеріне ашық соғыс жағдайында бомбаларға емес жанкештілік шабуылдарына көбірек қарсы тұруда талибан сарбаздары бомбаларға сүйенудің орнына тікелей нысанаға қарай соғуда натоның ауғанстандағы соғыс туралы негізгі хабарламасына қайшы келетін жылдық статистикалық шолуға сәйкес канадалық және басқа шетелдік әскерлердің көпшілік алдында жасаған мәлімдемесінд…	талдау көрсеткендей көтерілісші нато әскер ашық соғыс жағдай бомба емес жанкештілік шабуыл көбірек қарсы тұр талибан сарбаз бомба сүйену орн тікелей нысана қарай соғ нато ауғанстан соғыс туралы негізгі хабарлама қайшы кел жылдық статистикалық шол сәйкес канадалық және басқа шетелдік әскер көпшілік алд жаса мәлімдеме көтерілісші қарсылас қарсы тұр алма тек жарылғыш зат жар жібер мүмкін бол қарқын …	violent
4	араб экстремистері әлі де талибан қатарының маңызды бөлігі емес дегенді білдіруі мүмкін келесі жыл жаһандық джихадшыларды ауғанстанға әкелуі мүмкін алайда америка құрама штаттары өзінің әскери күшжігерінің назарын ирактан аластатады джихадшылардың назары ирактан ауғанстанға ауысады деді мырза кованен биыл біз одан да күрделі шабуылдар мен тактиканы көреміз деп үміттенеміз деді propaganda	араб экстремист әлі де талибан қат маңызды бөліг емес де білдір мүмкін келесі жыл жаһандық джихадшы ауғанстан әкел мүмкін алайда америка құрама штат өзінің әскери күшжіг назар ирак аластат джихадшы назар ирак ауғанстан ауыс де мырза кова биыл біз одан да күрделі шабуыл мен тактика көр де үміттен де propaganda	violent
4	дәйексөз газадағы ирак ислам мемлекеті http www jihadica com theislamic iraqingaza жылдың мамырында фаллужа форумының қатысушысы вахж альрасас жарқылдайтын оқтар ирак ислам мемлекеті isi жақында газада таратылды парақшаларда әбуомар әлбағдадидің тұтқындалғаны туралы жақында жарияланған хабар жалған isi әлбагдадидің болжанған фотосуреттеріндегі адамның жеке басын білмейді және әлбагдади жай ғана і…	дәйексөз газа ирак ислам мемлекет http www jihadica com theislamic iraqingaza жыл мамыр фаллуж форум қатысушы вахж альрасас жарқылда оқ ирак ислам мемлекет isi жақында газа тарат парақша әбуом әлбағдади тұтқындал туралы жақында жариялан хабар жалған isi әлбагдади болжан фотосурет адам жеке басын білме және әлбагдади жай ғана істе жатыр propaganda	violent
4	егер израиль хамасты толығымен шешсе ол жақында холокостта айтқандай онда электрлік вакуум одан да фундаменталистік фразамен толтырылады израильдің стратегиясы хамасты толығымен жоюдың орнына оны қамту болып табылады осыдан кейін не істеу керек бұл кезкелген адамның жорамалы бірақ ол газаны толық көлемде басып алуға дайын болмайынша мұны жалғастыруы мүмкін propaganda	егер израиль хамас толығ шеш ол жақында холокост айтқанда онда электрлік вакуум одан да фундаментали фраза толтыр израиль стратегия хамас толығ жою орн оны қамту бол таб осы кейін не істеу керек бұл кезкел адам жорамал бірақ ол газа толық көлем бас ал дайын болмайынша мұны жалғастыр мүмкін propaganda	violent
4	могадишо сейсенбі қаңтар smc жаппай митингі сейсенбі күні таңертең докторда өтті аюд байдоа қаласындағы ойын алаңында сомалидің оңтүстігіндегі бай аймағының жетекшілері сомалінің астанасы могадишудан шамамен км қашықтықта және альшабабтың бірқатар атақты шенеуніктері ойын алаңына байдоа тұрғындарына қалаға келгендіктерін түсіндіруді өтінді propaganda	могадишо сейсенбі қаңтар smc жаппай митинг сейсенбі күн таңертең доктор өт аюд байдо қала ойын алаң сомали оңтүстіг бай аймағ жетекші сомал астана могадишу шамамен км қашықтық және альшабаб бірқатар атақты шенеунік ойын алаң байдо тұрғын қала келгендік түсіндіру өт propaganda	violent
4	сіздің бұдан былайғы соғысуларыңыз сіздің ісәрекеттеріңізді әдеттегідей жасамайды және біз исламдық заң шығарамыз өйткені адамдарға үкім шығарған дұрыс ол ескі куәліктерді немесе жаңа айғақтарды айтқан библия сияқты емес бұл ешқандай өзгеріс болған жоқ және оған оған жаңа ештеңе қосуға болмайды өйткені бұл луканың немесе матваның сөздері емес құдайдың сөздері деді әлшабабтың өкілі шейх муктар роб…	сіздің бұдан былайғ соғысу сіздің ісәрекет әдеттегідей жасама және біз исламдық заң шығар өйткені адам үкім шығар дұрыс ол ескі куәлік немесе жаңа айғақ айт библия сияқты емес бұл ешқандай өзгеріс бол жоқ және оған оған жаңа ештеңе қос болма өйткені бұл лука немесе матва сөз емес құдай сөз де әлшабаб өкіл шейх мук робов абумансу тұрғын байдо қала propaganda	violent
4	мен масудтың адамына қарсы шайқас тахардағы дештарчиде болған кезде болдым ақш ұшақтары бұл жерді жоғарыдан бомбалаған ал төменде моджахедтер соғысқан бомба жасалғанына қарамастан мужахидтер бір бункер қалдырған жоқ тіпті масудтың адамдары әрқайсысы сымсыз телефон арқылы біз олармен соғысып жатырмыз ал американдықтар жоғарыдан бомбалады radicalization	мен масуд адам қарсы шайқас тахар дештарчи бол кезде бол ақш ұшақ бұл же жоғары бомбала ал төменде моджахед соғыс бомба жасал қарамастан мужахид бір бункер қалдыр жоқ тіпті масуд адам әрқайсы сы телефон арқылы біз олармен соғыс жатыр ал американдық жоғары бомбал radicalization	violent
4	жаһандық куфр ислам әмірлігіне шабуыл жасап бүкіл ауғанстанды күйреткен кезде исламға қарсы сатқындар крест жорығының мұсылмандарға қарсы әрекетін қолдады және американдыққа ауғанстанның барлық әскери құпиялары туралы хабарлады бұл замандарда хижра пайғамбарлық дәстүрін қайта жандандырған және аяттың тірі үлгісі болған адамдар ауғанстанға өмір сүріп шариғатқа сәйкес өмір сүріп джихад туын көтеріп…	жаһандық куф ислам әмірліг шабуыл жаса бүкіл ауғанстан күйрет кезде ислам қарсы сатқын крест жорығ мұсылман қарсы әрекет қолда және американдық ауғанстан барлық әскери құпия туралы хабарла бұл заман хижр пайғамбарлық дәстүр қайта жандандыр және ая тірі үлгі бол адам ауғанстан өмір сүр шариғат сәйкес өмір сүр джихад ту көтер ауғанстан ислам әмірліг тұру үшін жалғастыр propaganda	violent
4	дағыстанның барлық этникалық топтары тең өкіл сонымен бірге кейбір шариғат мүшелері дағыстанның сыртында тіпті ресейден де келгендігін мойындады жылдың қазан айында дағыстанның ішкі істер министрлігі жылдан бері заңсыз қарулы құрылымның мүшесі болып келген ахмед гамзатұлы гасановты мүмкін грузияның тез тіршілік ететін авар азшылығының мүшесі деп аталған грузия азаматын ұстады деп мәлімдеді propag…	дағыстан барлық этникалық топ тең өкіл сонымен бірге кейбір шариғат мүше дағыстан сырт тіпті ресей де келгендіг мойында жыл қазан ай дағыстан ішкі істер министрліг жыл бері заңсыз қарулы құрыл мүше бол кел ахмед гамзатұл гасанов мүмкін грузия тез тіршілік ет ав азшылығ мүше де атал грузия азамат ұста де мәлімде propaganda	violent
4	өкілі өткен жылы азаттық радиосына бұл топтың үгітнасихат жұмыстары сәтті жүргізіліп жатқанын және жихадқа тікелей қатысып өз өмірлерін қатерге ұшыратпайтын көптеген мұсылмандар бізге көмектесу үшін қолдан келгеннің бәрін жасайды деді ол ішкі саясатты қозғайтын плутократия мен сыбайлас жемқорлық полиция мен қауіпсіздік органдарының өз еркімен қуғынсүргінімен қатар қарсылыққа деген көзқарасты одан…	өкіл өткен жыл аза радио бұл топ үгітнасихат жұмыс сәтті жүргізіл жат және жихад тікелей қатыс өз өмір қат ұшыратпа көптеген мұсылман бізге көмектес үшін қолдан кел бәрін жаса де ол ішкі саясат қозға плутократия мен сыбайлас жемқорлық полиция мен қауіпсіздік орган өз ерк қуғынсүргін қатар қарсылық де көзқарас одан сайын арттыр итермеле ай propaganda	violent
4	талибан мен алькаиданың ықпалы шынымен де олардың топтары сияқты көп қырлы сват және тайпалық аймақтар сияқты жерлер бар оларда талибтердің бақылауы өмір фактісі және олар күндіз жұмыс істейді пешавар сияқты басқа жерлерде олар бар бірақ мұны тек сезінуге болады көрінбейді малаканд агенттігі менің бағытымда болды маған мұнда бір де бір талибан жоқ бірақ қорқыныштан олар жазуларын қояды деп айтты …	талибан мен алькаида ықпал шын де олардың топ сияқты көп қырл сват және тайпалық аймақ сияқты жер бар ол талиб бақыла өмір факті және олар күндіз жұмыс істе пешав сияқты басқа жер олар бар бірақ мұны тек сезін бол көрінбе малаканд агенттіг менің бағыт бол маған мұнда бір де бір талибан жоқ бірақ қорқыныш олар жазу қоя де ай келісім ерекше ереже дереккөз asia times online propaganda	violent
4	дәл сол шайқас мұсылман үмбетінің соңғы антихристиан шайқасына дейін жалғасады жақсы мен бұрысты бір уақытта келісімге салу мүмкін емес олардың бір шаңырақ астында өмір сүруі мүмкін емес осылардың бірі мұны шақырады өйткені қазіргі адамдардың көпшілігі келеді propaganda	дәл сол шайқас мұсылман үмб соңғы антихристиан шайқас дейін жалғас жақсы мен бұр бір уақыт келісім салу мүмкін емес олардың бір шаңырақ аст өмір сүр мүмкін емес осы бірі мұны шақыр өйткені қазіргі адам көпшіліг кел propaganda	violent
4	бұл әлемде өркендеу мен прогреске жету журналистер өз жұмысының сенімділігі мен әділеттілігін құрметтеуі керек ислам тарихын және үмбет тарихын жамандамаңыз егер сіз шындықты айта алмасаңыз онда оны өзгертуді доғарыңыз және үмметке қысым жасамаңыз рахмет www alqimmah net әмір бинт хамидінен өтті қоршаған орта propaganda	бұл әлем өркендеу мен прогрес жету журналист өз жұмыс сенімділіг мен әділеттіліг құрметте керек ислам тарих және үмбет тарих жамандама егер сіз шындық ай алма онда оны өзгерту доғар және үммет қысым жасама рахмет www alqimmah net әмір бинт хамид өт қорша орта propaganda	violent
4	адис абаба afp африка одағы жұмада бұұ қауіпсіздік кеңесін сомалидегі исламшыл көтерілісшілерге қолдау көрсеткені үшін эритреяға санкциялар салуға жедел шаралар қабылдауға шақырды ол нақты түрде сомалиде әуе шығаратын аймақ орнатуды және эритреяға порттар мен әуежайларды қоршауды және санкциялауды сұрады propaganda	адис абаб afp африка одағ жұма бұұ қауіпсіздік кеңес сомали исламшыл көтерілісші қолдау көрсет үшін эритрея санкция сал жедел шара қабылда шақ ол нақты түр сомали әуе шығар аймақ орнату және эритрея порт мен әуежай қоршау және санкциялау сұр propaganda	violent
4	олар негізінен шабабтың радикалды тобының жауынгерлерінен құралған олардың басшылары әлкаидаға байланысы бар деп күдіктелген және хезб әлисламия оппозиция жетекшісі шейх хасан дахир авейске адалдық білдіретін басқа қарулы ұйым жеті миллион халқы бар сомалиде жылы бұрынғы президент мохамед сиад барре тақтан түсіп қарсылас фракциялар арасындағы қанды қақтығыстар басталғаннан бері тиімді орталық бил…	олар негіз шабаб радикал тоб жауынгер құрал олардың басшы әлкаида байланыс бар де күдіктел және хезб әлисламия оппозиция жетекші шейх хасан дахи авейс адалдық білдір басқа қарулы ұйым жеті миллион халқ бар сомали жыл бұрынғы президент мохамед сиад барр тақ түс қарсылас фракция ара қан қақтығыс бастал бері тиімді орталық билік жоқ propaganda	violent
4	маған келесі әңгімені ұнатамын цитата миналар бомбалар және жарылғыш заттар туралы ақпарат стандартты жарылғыш заттарды алу және тасымалдау қиын болғандықтан әсіресе батыста форумдарда қолдан жасалған бомбалар шығарумен айналысады мысалы жылдың ақпан айының басында исламистік альмаарик форумының мүшелері бір апта бойы үйде жасалған жарылғыш заттарды өндіру туралы пікірталас өткізді propaganda	маған келесі әңгіме ұна цита мина бомба және жарылғыш зат туралы ақпарат стандартты жарылғыш зат алу және тасымалдау қиын бол әсіресе батыс форум қолдан жасал бомба шығар айналыс мысал жыл ақпан ай бас ислами альмаарик форум мүше бір апта бойы үй жасал жарылғыш зат өндіру туралы пікірталас өт propaganda	violent
4	палестинадағы бауырларымыз сионистік меркаваны цистернаны жою үшін кг несепнәр нитратын қолданды сондайақ мужджахид рамзи юсуфты ұмытпаңыз қазір кім түрмеде дүниежүзілік сауда орталығының жертөлесін жару үшін кило мен бір тонна несепнәр нитраты пайдаланылды lol бұл шошқалар оны мемри твда өңдеуі мүмкін болса да кәсіби сияқты естіледі propaganda	палестина бауыр сиони меркава цистерна жою үшін кг несепнә нитрат қолда сондайақ мужджахид рамзи юсуф ұмытпа қазір кім түрме дүниежүзілік сауда орталығ жертөле жар үшін кило мен бір тонна несепнә нитрат пайдалан lol бұл шошқа оны мемри тв өңде мүмкін бол да кәсіби сияқты ест propaganda	violent
4	қабул afp абдул шафик шамамен жаста және отбасылық өмірін екі нәрсе үшін құрбан етті құран оқу және күрес жылы ақштың ауғанстанға шабуылынан кейінгі қуғыннан кейін бұл талибан қолбасшысы өзінің туылған тауларына оралып өзінің ескі өмірін отбасымен бірге бір миссияға қалдырды кәпір американдықтарды қуып шықты propaganda	қабул afp абдул шафик шамамен жас және отбасылық өмір екі нәрсе үшін құрбан ет құран оқу және күрес жыл ақш ауғанстан шабуыл кейінгі қуғын кейін бұл талибан қолбасшы өзінің туыл тау орал өзінің ескі өмір отбас бірге бір миссия қал кәпір американдық қу шық propaganda	violent
4	бәрінен бұрын ислам үшін күрескер болған өзін шафик әйелі мен бес жасқа дейінгі үш баласын әрең көреді ол теледидарды исламға қарсы деп айыптайды және ешқашан интернетті қолданбаған соғыс туралы сөз қозғағанда ол өзінөзі өлтіруді жақсы қару деп атайды және қарапайым адамдарға зиян тигізбеу керек дейді propaganda	бәрі бұрын ислам үшін күреск бол өз шафик әйел мен бес жас дейінгі үш бала әре көр ол теледи ислам қарсы де айыпта және ешқашан интернет қолданба соғыс туралы сөз қозға ол өзінөз өлтіру жақсы қару де ата және қарапайым адам зиян тигізбе керек де propaganda	violent
4	сомалидегі көтерілісшілердің ықпалды жетекшісі жұма күні эритрея үкіметке қарсы көтерілісшілерді қасиетті соғыста қолдады могадишудың солтүстігіндегі кеңсесінде сөйлеген шейх хасан сомалияның жаңа үкіметі мен президенті шейх ахмедті құлату үшін күресіп жатқан бүлікке бірнеше араб жауынгерлері қосылды деп мәлімдеді елордада жұма күні болған ауыр шайқас кем дегенде адамның өмірін қиды және адамды ж…	сомали көтерілісші ықпалды жетекші жұма күн эритрея үкімет қарсы көтерілісші қасиетті соғыс қолда могадиш солтүстіг кеңсе сөйле шейх хасан сомалия жаңа үкімет мен президент шейх ахмед құлат үшін күрес жат бүлік бірнеше араб жауынгер қос де мәлімде елорда жұма күн бол ауыр шайқас кем де адам өмір қи және адам жарала бұл екі апта астам уақыт созыл қарулы шайқас ең көп өлімжі propaganda	violent
4	алькаидамен байланысы бар деген күдікпен бұұ мен ақш лаңкестік тізімінде тұрған уэйвс сәуір айында эритреядан сомалиге оралды ахмед пен рулық ақсақалдардың елшілері оны президентпен татуласуға көндіруге тырысты бірақ нәтиже шықпады палестина ауғанстан және эритрея үш онжылдықтан астам уақытқа созылған соғыс пен қиындықтарға төтеп берді деді ол біз жақында үкіметті жеңеміз жарақат алғандар мен бау…	алькаида байланыс бар де күдік бұұ мен ақш лаңкестік тізім тұр уэйвс сәуір ай эритрея сомали ора ахмед пен рулық ақсақал елші оны президент татулас көндір тырыс бірақ нәтиже шықпа палестин ауғанстан және эритрея үш онжылдық астам уақыт созыл соғыс пен қиындық төте бер де ол біз жақында үкімет же жарақат ал мен бауыр жоғалт шыдамдылық бер бізге аз уақыт қал propaganda	violent
4	мұхаммед асад альтамими түбегейлі өзгерткен американдықтар сомали әлкарадави және шейх шариф ислам соттары одағы uic күштері сомалияның көптеген жерлерін соның ішінде астананы тез арада басып алған кезде олар өздері басқарған барлық аймақтар үшін қауіпсіздік пен қауіпсіздікті қалпына келтіре алды propaganda	мұхаммед асад альтамими түбегейлі өзгерт американдық сомали әлкарадави және шейх шариф ислам сот одағ uic күш сомалия көптеген жер соның іш астана тез ара бас ал кезде олар өз басқар барлық аймақ үшін қауіпсіздік пен қауіпсіздік қалп келтір алды propaganda	violent
4	бұл адамдарға қарсы тұру керек олардың ұлтқа қарсы ниеттері мен қауіпқатері әшкереленуі керек өйткені өз құқығын қорғауға үнсіз отырған адам мылқау шайтан сияқты тиісінше біз құдайға тек олардан қорқатындықтан және аналарды қорлаудан қорықпайтындықтан олармен бетпебет келеміз деп уәде береміз мұндай қарсы тұру исламның ұлы шайқасы аясында сонымен біз исламның бірінші кезекте бағытталғандығын білу…	бұл адам қарсы тұру керек олардың ұлт қарсы ниет мен қауіпқа әшкерелен керек өйткені өз құқығ қорға үн отыр адам мылқа шай сияқты тиісінше біз құдай тек олардан қорқатындық және ана қорлау қорықпайтындық олармен бетпебет кел де уәде бер мұндай қарсы тұру ислам ұлы шайқас ая сонымен біз ислам бірінші кезек бағытталғандығ біл керек propaganda	violent
4	бұл кавказ әмірлігінің әмірі докка абу усман мен бурятиялық шейх сайидтің гимри ауылындағы вилаят дағыстан мұсылмандарға үндеуінің жылғы зулхижжа желтоқсан докка абу усман жұмысқа кірісу мен дағыстандық ағайындарға барлық дағыстандықтарға жүгінемін propaganda	бұл кавказ әмірліг әмір докк абу усман мен бурятиялық шейх сайид гимри ауыл вилаят дағыс мұсылман үндеу жылғы зулхижж желтоқсан докк абу усман жұмыс кірісу мен дағыстандық ағайын барлық дағыстандық жүг propaganda	violent
4	сіздің бүгінгі басты миссияңыз джихад жасау сондықтан мен сендерді сол жолдан тайғандардың екіжүзділердің ықпалына түспеуге шақырамын мен баршаңызды осы мерекемен тағы да құттықтаймын осы кезде мен хатымды аяқтаймын содан кейін біз гимри ауылының тұрғындарына хабарлама жіберуді сұрап хат алдық және онда болып жатқан оқиғалар біз үшін ауыр тиеді және біз өз бауырларымыз қалай болғанда да біз жеңіс…	сіздің бүгінгі басты миссия джихад жасау сондықтан мен сен сол жолдан тай екіжүзді ықпал түспе шақыр мен барша осы мереке тағы да құттықта осы кезде мен хат аяқта содан кейін біз гимри ауыл тұрғын хабарлама жіберу сұра хат ал және онда бол жат оқиға біз үшін ауыр ти және біз өз бауыр қалай болғанда да біз жеңіс жет дайын және жеңіс кел recruitment	violent
4	дәйексөз біреу бір күні оның жойылатынын түсініп пәкістандық барлау мен армияға шабуыл жасау пәкістанды жояды кашмир мен ауғанстан туралы алаңдамаңыз өзіңіз туралы уайымдаңыз және ақида кашмирдегі джихадты алқаида басшылары бірнеше рет сынайды өйткені бұл пакистандық жолдан тайған армия мен үкіметтің туы астында екіншіден ауғанстанда соғысып жатқан мужахидтер propaganda	дәйексөз біреу бір күн оның жойыл түсін пәкістандық барлау мен армия шабуыл жасау пәкістан жоя кашмир мен ауғанстан туралы алаңдама өз туралы уайымда және ақи кашмир джихад алқаи басшы бірнеше рет сына өйткені бұл пакиста жолдан тай армия мен үкімет ту аст екінші ауғанстан соғыс жат мужахид propaganda	violent
4	ислам құқығының орындалуы пәкістан армиясы олар мәлімдегендей шариғатты орындау үшін емес оның алдын алу үшін құрылды және құрылды оны жүзеге асырғысы келетіндерге көмектесу емес олармен күресу және исламнан тыс билеушілерді шығарып тастау емес оларды нығайту және олармен күресу propaganda	ислам құқығ орындал пәкістан армия олар мәлімдегенде шариғат орындау үшін емес оның алдын алу үшін құр және құр оны жүзеге асыр кел көмектес емес олармен күресу және ислам тыс билеуші шығар тастау емес ол нығайту және олармен күресу propaganda	violent
4	ауғанстан ислам әмірлігінің орынбасары амерул муминин біздің сүйікті amp құрметті ағай ахунд sark журналына берген эксклюзивті сұхбат біздің мұсылман ұлтымыздың шексіз құрбандықтары мен өршіл басқыншылар ащы шындықты қабылдаудан бас тартты егер біз ауғанстандағы оқу орындарын өртеп жіберсек онда пайыз болмас еді оқу орындары қалды propaganda	ауғанстан ислам әмірліг орынбасар амерул муминин біздің сүйікті amp құрметті аға ахунд sark журнал бер эксклюзив сұхбат біздің мұсылман ұлт шексіз құрбандық мен өршіл басқыншы ащ шындық қабылдау бас тар егер біз ауғанстан оқу орын өрте жібер онда пайыз болмас ед оқу орын қал propaganda	violent
4	мен барлық мұсылмандардан ерекше назар аударуларыңызды сұраймын жау айлаамалға алдауға толы және ол бізді дос деп айтады олардың аузынан айтқан сөздері іс жүзінде орындалмайды оның кеудесінде жасыратын нәрсе мүлдем басқаша және оның мақсаттары жасырын бірақ біз шындықты білеміз сәттілікке жетудің жолын білеміз және бұл джихадтың құрметті жолы ауғанстан ислам әмірлігі recruitment	мен барлық мұсылман ерекше назар аудару сұра жау айлаамал алда толы және ол біз дос де айт олардың ауз айт сөз іс жүз орындалма оның кеуде жасыр нәрсе мүлдем басқаша және оның мақсат жасырын бірақ біз шындық біл сәттілік жету жол біл және бұл джихад құрметті жол ауғанстан ислам әмірліг recruitment	violent
4	дәйексөз бастапқыда реферист иинфакт егер сіз hafiz usman shaheed бейнесін көрген болсаңыз вид айман ал завахири деді біз американдық консолидацияға қарсы әрекет жасадық және кезкелген бейбіт тұрғынға зиян тигізбеуге бел будық ауғанстандағы соғыс зымыраншабуылдары бұл жерде шынымен жақсы адамдар келеді ауғанстанға қайтып оралмайды propaganda	дәйексөз бастапқы реферист иинфакт егер сіз hafiz usman shaheed бейне көр бол вид айман ал завахири де біз американдық консолидация қарсы әрекет жаса және кезкел бейбіт тұрғын зиян тигізбе бел бу ауғанстан соғыс зымыраншабуыл бұл же шын жақсы адам кел ауғанстан қайт оралма propaganda	violent
4	мулла мұхаммед омар ислам әмірлігінің негізін қалап шариғат өсиеттерін орындауға кіріскен кезде дәл осы агенттіктер өздерінің ислам әмірлігін танығандықтарын мәлімдеді бірақ жаһандық куфр ислам әмірлігіне шабуыл жасап бүкіл ауғанстанды күйреткен кезде исламға қарсы сатқындар крест жорығының мұсылмандарға қарсы әрекетін қолдады және американдыққа ауғанстанның барлық әскери құпиялары туралы хабарла…	мулл мұхаммед омар ислам әмірліг негіз қала шариғат өсиет орында кіріс кезде дәл осы агенттік өз ислам әмірліг танығандық мәлімде бірақ жаһандық куф ислам әмірліг шабуыл жаса бүкіл ауғанстан күйрет кезде ислам қарсы сатқын крест жорығ мұсылман қарсы әрекет қолда және американдық ауғанстан барлық әскери құпия туралы хабарла propaganda	violent
4	бұлар мунафиктер емес куфарлар өйткені олар куфарға исламға қарсы көмектесуде мунафикандар ухадтан оралды бірақ куфар күштеріне қосылмаңыз сіз шейх улислам мохд бин абдул ваххабтың айтқан нақиғат исламын оқып түсініктеме беруіңіз керек кешіріңіз деді ура ескі мүше бірақ сізде ислам және куфар туралы негізгі білімі жоқ бұл дұрыс айтады және барлық мужахидтер мен ұлдар дұрыс емес бұл соғысты пакист…	бұлар мунафик емес куфар өйткені олар куф ислам қарсы көмектес мунафикан ухад ора бірақ куф күш қосылма сіз шейх улисла мохд бин абдул ваххаб айт нақиғат ислам оқ түсініктеме бер керек кешір де ура ескі мүше бірақ сіз ислам және куф туралы негізгі білім жоқ бұл дұрыс айт және барлық мужахид мен ұл дұрыс емес бұл соғ пакис армия баста мужахид емес propaganda	violent
4	брендік аударма соңғы кездері тырнаузда кафиров пен муртадовқа қарсы мужахидиндердің жауынгерлік операциялары көбейді тырнаузадан имараттықтардың тұрғындары өтеді біздің қалада құжаттарға аң аулауға барыңыз аң аулауға барыңыз сұр жыртқыштар матерыхтар мен күшіктер менің қаламда аптасына рет блюстителей тәртіпке шабуыл жасалады propaganda	бре аударма соңғы кез тырнауз кафиров пен муртадов қарсы мужахидин жауынгерлік операция көбей тырнауза имараттық тұрғын өт біздің қала құжат аң аула бар аң аула бар сұр жыртқыш матерых мен күшік менің қала апта рет блюстителе тәртіп шабуыл жасал propaganda	violent
4	қаланың достары жауынгерлерді үнемі іздеп жаңалық іздейді қала бойынша күні бойы кім және не қашып жатқанын барлығы жүгірушілерді дөңгелектейді әсіресе иелері жоқ төлқұжат қалада ешқашан төлқұжаты жоқ астанада вилайята жауап алу үшін алып жүріңіз маусым қайтадан отты алмастырды мусоровтың екі жеңіл қорқынышы бар үшіншісі щек мониторинг бөлімі zc propaganda	қала дос жауынгер үнемі ізде жаңалық ізде қала бойынша күн бойы кім және не қаш жат барлығ жүгіруші дөңгелекте әсіресе ие жоқ төлқұжат қала ешқашан төлқұжат жоқ астана вилайя жауап алу үшін алып жүр маусым қайта от алмас мусоров екі жеңіл қорқыныш бар үшінші щек мониторинг бөлім zc propaganda	violent
4	мен өзімді тазарттым егер мен барлық сөздерім мен жауаптарымды түрлітүрлі сөйлемдермен қайталап айтсам бұл ақымақтық болар еді мен мұсылман екенімді дәлелдеу үшін келген жоқпын мен мұсылманмын және мужахид маған өз тәжірибелеріммен және өзім білетін нәрселермен бөлісудің қажеті жоқ мұндағы көпшілігіміз міндетті түрде түсінетін болар едік propaganda	мен өз тазарт егер мен барлық сөз мен жауап түрлітүрл сөйлем қайтала айт бұл ақымақтық бол ед мен мұсылман екен дәлелде үшін кел жоқ мен мұсылман және мужахид маған өз тәжірибе және өзім біл нәрсе бөлісу қажет жоқ мұндағы көпшіліг міндетті түр түсін бол едік propaganda	violent
4	біз үндістандық ұшақтарды ұрлап алған исламның ұлдарыбыз босатылған ағайынды масуд ажар заргар шайх біз үнді парлиментіне шабуыл жасадық промис біз бір күні имам mehdi туын көтеріп мүжахидтер қатарында боламыз және индияның жерін тегін осы жерде және дәлінің қызыл форттасында ислам жарығын мындан көреміз propaganda	біз үндістан ұшақ ұрла ал ислам ұлдары босатыл ағайынды масуд ажар зарг шайх біз үн парлимент шабуыл жаса промис біз бір күн имам mehdi ту көтер мүжахид қат бол және индия жер тегін осы же және дәл қызыл фортта ислам жарығ мын көр propaganda	violent
4	ауғанстан ислам әмірлігінің фарах провинциясындағы жазықсыз адамдардың жаппай азап шеккендігі туралы мәлімдемесі және құдай зұлымдардың не істегенін білмейді деп ойламайды бірақ ол адамның диагноз қойылған күніне дейін қалдырады мұсылман мүжахед халқы бейбітшілік пен дамуды насихаттайтындар фарах провинциясының балаболок ауданындағы ганджабад және грани ауылдарында біздің қорғансыз және жазықсыз …	ауғанстан ислам әмірліг фарах провинция жазық адам жаппай азап шеккендіг туралы мәлімде және құдай зұлым не істе білме де ойлама бірақ ол адам диагноз қойыл күн дейін қалдыр мұсылман мүжахед халқ бейбітшілік пен даму насихатта фарах провинция балаболок аудан ганджабад және грани ауыл біздің қор және жазық отандас олардың көпшіліг әйел бала мен қарт тағы бір рет құр propaganda	violent
4	осы мүмкіндікті пайдаланып ислам әмірлігі тағы бір рет әлсіз кабул әкімшілігінің жетекшісі мен оның шексіз шенеуніктерін өздерінің қорқақ көмекшілері мен жанкештілерге көрсеткен қолдауының ауыр зардаптары туралы толықтай білуге шақырады олар өздерінің осы қасіретті қылмыстары үшін өздерінің можах ұлтының алдында жауапқа тартылатындығын бір күн білуі керек олар өздерінің болашағын шетелдіктердің қ…	осы мүмкіндік пайдалан ислам әмірліг тағы бір рет әлсіз кабул әкімшіліг жетекші мен оның шексіз шенеунік өз қорқақ көмекші мен жанкешті көрсет қолдау ауыр зардап туралы толықта біл шақыр олар өз осы қасірет қылмыс үшін өз можах ұлт алд жауап тартылатындығ бір күн біл керек олар өз болашағ шетелдік қолдаушы рет бағала өз құтқару ойла керек propaganda	violent
4	бұл крест жорығының құбыжықтары ауғанстанның азап шеккен халқына қарсы осындай қатыгез және әділетсіз әрекетті бірінші рет жасамаса бұл адамгершілікке жат әрекет ауғанстандағы адамдардың ұятсыз адамзатқа қарсы қылмыстарындағы соңғы ауыр қылмыс болмайды олар ауғанстанның әртүрлі аймақтарындағы мыңдаған қорғансыз адамдардың жаппай шейіт болуларымен жарақаттарымен үйлерін қиратумен және баспаналарын…	бұл крест жорығ құбыжық ауғанстан азап шек халқ қарсы осындай қатыгез және әділет әрекет бірінші рет жасама бұл адамгершілік жат әрекет ауғанстан адам ұят адамзат қарсы қылмыс соңғы ауыр қылмыс болма олар ауғанстан әртүрлі аймақ мыңдаған қор адам жаппай шейіт болу жарақат үй қират және баспана қират әрдайым адамзат қарсы осындай әрекет жаса және жазық әйел бала мен қарт адам әуе соққы өлтір propa…	violent
4	қауіпсіздікті және жан тыныштығын сезінетін сәттерді ешкім сезінбейтін реакция бүкіл әлемде мүмкіндікті пайдалану үшін ислам әмірлігі қабілетсіз кабул әкімшілігінің басшысын және қызғаныш танытпайтын мүшелерін ынтымақтастықтың салдарын және ауған мұсылман халқын өлтіруде басқыншы құбыжықтарды қорқақ қолдауға шақырады бұл мүжахидтердің құқығы және олар шетелдіктермен қызметтес болғандардың сұмдық …	қауіпсіздік және жан тыныштығ сезін сәт ешкім сезінбе реакция бүкіл әлем мүмкіндік пайдалану үшін ислам әмірліг қабілет кабул әкімшіліг басшы және қызғаныш танытпа мүше ынтымақтастық сал және ауған мұсылман халқ өлтір басқынш құбыжық қорқақ қолда шақыр бұл мүжахид құқығ және олар шетелдік қызметтес бол сұм аяқтал ескер отыр өз болашақ жақсы есепте және олар одан құтылу көзде propaganda	violent
4	ұлыбританияның қорғаныс корреспонденті джефф мид ауғанстанда үш ұрпақ бойы соғысуы керек болуы мүмкін деді армия басшысы болған генерал генерал дэвид ричардс жүздеген әскер көшеде соғысу үшін жаттығатын және талибан бекіністеріне шабуыл жасайтын хелманд ауылының миллиондық көшірмесінің ашылуында сөз сөйледі propaganda	ұлыбритания қорғаныс корреспондент джефф мид ауғанстан үш ұрпақ бойы соғыс керек бол мүмкін де армия басшы бол генерал генерал дэвид ричардс жүздеген әскер көше соғыс үшін жаттығ және талибан бекініс шабуыл жаса хелманд ауыл миллиондық көшірме ашылу сөз сөйле propaganda	violent
4	сэр дэвидтің көмекшілері армия үшін төрт жасқа жуық жас жаяу әскердің өзінің мансабында майданда қызмет ететін орташа уақыты болатындығын атап өтті бұл шара бойынша ұлыбританияның әскери қатысуы кем дегенде жылға дейін жалғасуы мүмкін қазіргі уақытта құрлық әскерлерінің бас қолбасшысы сэр дэвид келесі айда сэр ричард даннетттен ауысады бұған дейін ол бір жыл ауғанстандағы халықаралық күштердің is…	сэ дэвид көмекші армия үшін төрт жас жуық жас жаяу әскер өзінің мансаб майдан қызмет ет орташа уақыт болатындығ ата өт бұл шара бойынша ұлыбритания әскери қатыс кем де жыл дейін жалғас мүмкін қазіргі уақыт құрлық әскер бас қолбасшы сэ дэвид келесі айда сэ ричард даннетт ауыс бұған дейін ол бір жыл ауғанстан халықаралық күш isaf қолбасшы рет қызмет ет propaganda	violent
4	дайын емес әскердің ұрысқа келмеуі қарашада үндістанның мумбай қаласында ге жуық адамның өмірін қиған пәкістанмен байланысты террорлық шабуылдан кейін үндістан пәкістанға шабуыл жасай алмауы мүмкін үкіметтің жоғары деңгейдегі дереккөздері asia times onlineға армия қолбасшылары ньюделидегі саяси басшылыққа әсер еткенін олардың қолындағы жеткіліксіз және ескірген арсенал бүкіл соғысқа қарсы жұмсарт…	дайын емес әскер ұрыс келме қараша үндістан мумба қала ге жуық адам өмір қи пәкістан байланысты террорлық шабуыл кейін үндістан пәкістан шабуыл жаса алма мүмкін үкімет жоғары деңгей дереккөз asia times online армия қолбасшы ньюдели саяси басшылық әсер ет олардың қол жеткіліксіз және ескір арсенал бүкіл соғыс қарсы жұмсартыл ай propaganda	violent
4	орташа жойғыш ұшақтарға арналған саудасаттық енді басталып бірнеше жыл уақытты алуы мүмкін сонымен қатар үндістан мен пәкістан қақтығысының перспективалары әлі аяқталған жоқ үндістан армиясының бастығы генерал дипак капур өткен аптада пәкістан өз әскерлерін ауғанстан шекарасынан бастап үндістанмен батыс шекарасына ауыстырғанын айтты үнді армиясы мұны жоспарлау кезінде дәлелдеді деді капоор дерекк…	орташа жойғыш ұшақ арнал саудаса енді бастал бірнеше жыл уақыт ал мүмкін сонымен қатар үндістан мен пәкістан қақтығыс перспектива әлі аяқтал жоқ үндістан армия бастығ генерал дипак капу өткен апта пәкістан өз әскер ауғанстан шекара баста үндістан батыс шекара ауыстыр ай үн армия мұны жоспарлау кез дәлелде де капоо дереккөз asia times online propaganda	violent
4	пәкістан үкіметі сват аймағымен шектелген соғыс сигналдарын жібереді пәкістан әскери күштері тікұшақ зымырандарына шабуылға арналған ұшақтарға және свот алқабында талибтердің күштерін қазып алуға қарсы артиллерияға сенуді жалғастыруда өйткені соңғы сағат ішінде ауыр шайқастар болды radicalization	пәкістан үкімет сват аймағ шектел соғыс сигнал жібер пәкістан әскери күш тікұшақ зымыран шабуыл арнал ұшақ және свот алқаб талиб күш қаз ал қарсы артиллерия сену жалғастыр өйткені соңғы сағат іш ауыр шайқас бол radicalization	violent
4	пәкістан үкіметі мен әскери шенеуніктер талибанның исламабадқа және елдің ядролық нысандарына қауіпқатерін жоққа шығарды бірақ сәуірдің аяғында жергілікті исламабад үкіметі әскерилерге талибанның алға жылжуына тосқауыл қою үшін қаланың солтүстігінде орналасқан маргала төбесіне орналастыруды бұйырды гарипур үкіметі тарбела бөгетінде қауіпсіздікті күшейтті propaganda	пәкістан үкімет мен әскери шенеунік талибан исламабад және ел ядролық нысан қауіпқа жоқ шығ бірақ сәуір аяғ жергілікті исламабад үкімет әскери талибан алға жылж тосқауыл қою үшін қала солтүстіг орналас маргал төбе орналастыру бұйыр гарипу үкімет тарбел бөгет қауіпсіздік күшей propaganda	violent
4	ауғанстандағы қауіпсіздіктің нашарлауынан алаңдаған аф пилотсыз ұшақтарды қолдануда сонымен бірге ядролық қаруланған пәкістан өсіп келе жатқан талибан көтерілістерін қолдауға тырысуда оның қауіпсіздік күштері бір айдан астам уақыттан бері исламабадтың солтүстікбатысында орналасқан сват алқабында исламшыл содырларға қарсы соғысуда пәкістан әскери күштері бұл аймақтағы нысандарды жұмсартып жатыр pr…	ауғанстан қауіпсіздік нашарлау алаңда аф пилот ұшақ қолдан сонымен бірге ядролық қарулан пәкістан өс келе жат талибан көтеріліс қолда тырыс оның қауіпсіздік күш бір ай астам уақыт бері исламабад солтүстікбаты орналас сват алқаб исламшыл содыр қарсы соғыс пәкістан әскери күш бұл аймақ нысан жұмсарт жатыр propaganda	violent
4	пәкістан ақштың зымыран соққыларына қарсылық білдіріп олардың егемендігін бұзады және содырлармен күресу әрекеттерін әлсіретеді өйткені олар халықтың ашуын басады және содырларға қолдауды күшейтеді вашингтон зымыран шабуылдары исламабадпен келісім бойынша жасалады бұл пәкістан басшыларына шабуылдарды ашық түрде сынап көруге мүмкіндік береді пәкістан мұндай келісімді жоққа шығарады propaganda	пәкістан ақш зымыран соққы қарсылық білдір олардың егемендіг бұз және содыр күресу әрекет әлсірет өйткені олар халық аш бас және содыр қолдау күшейт вашингтон зымыран шабуыл исламабад келісім бойынша жасал бұл пәкістан басшы шабуыл ашық түр сына көр мүмкіндік бер пәкістан мұндай келіс жоқ шығар propaganda	violent
4	бұл фатваны шейх американдықтардың терроризмге қарсы тұра алмағандары үшін талибанға қарсы жаңа санкциялар қолдану қаупіне жауап ретінде шығарды мұсылмандарды бұл фатваны интернет арқылы таратуға шақырады спам поштасынан аулақ болыңыз факс арқылы басып шығарып тиісті рұқсат алғаннан кейін мешіттерде ислам орталықтарында және намазханаларда орналастырыңыз recruitment	бұл фатва шейх американдық терроризм қарсы тұр алма үшін талибан қарсы жаңа санкция қолдану қауп жауап рет шығ мұсылман бұл фатва интернет арқылы тарат шақыр спам пошта аулақ бол факс арқылы бас шығар тиісті рұқсат ал кейін мешіт ислам орталық және намазхана орналастыр recruitment	violent
4	әлемдегі жақсы және тыйым салынған зұлымдықты ынталандыратын министрліктің атымен бөлек министрлік бар жалғыз ел сондайақ біз басқа мұсылман елдерін үкімдер бұқаралық ақпарат құралдары экономика ішкі және сыртқы саясат әйелдер ісі және білім саласындағы барлық дүниежүзілік келісімдерге қатысты шариғатты іске асыруда талибандардың ізімен жүруге шақырамыз recruitment	әлем жақсы және тыйым салын зұлымдық ынталандыр министрлік ат бөлек министрлік бар жалғыз ел сондайақ біз басқа мұсылман ел үкім бұқаралық ақпарат құрал экономика ішкі және сыртқы саясат әйел іс және білім сала барлық дүниежүзілік келісім қатысты шариғат іс асыр талибан із жүр шақыр recruitment	violent
4	залымға айтпа автор шейх омар абдуррахман алла оны босатып ауруын айықтырсын сонымен міне сіз үшін халықтың ең сүйікті жүрегі міне ол сіз үшін менің отбасым туыстарым және туысқандарым міне сен үшін менің көз жасыммен араласқан ол менің қаныммен толтырылғанын қалайды propaganda	залым айтпа автор шейх омар абдуррахман алл оны босат ауру айықтыр сонымен міне сіз үшін халық ең сүйікті жүрег міне ол сіз үшін менің от туыс және туыс міне сен үшін менің көз жас аралас ол менің қан толтырыл қала propaganda	violent
4	шын мәнінде ислам мемлекеті мәңгілікке дейін қиямет күні маған қарсы ойлаңдар уа жаулар маған қарсы айла жасаңыз немесе жасамаңыз егер мен түрмеге түссем онда шын мәнінде ардақты юсуф түрмеге түседі егер мен союға ұшырасам онда менің жетекшім яхия союдан бұрын болды бұл менің дінім және менің хабарым егер мен сатқындық жасасам онда соғысыңдар және біз міндетті түрде кездесеміз және сіздерден жалб…	шын мән ислам мемлекет мәңгілік дейін қиямет күн маған қарсы ойла уа жау маған қарсы айла жаса немесе жасама егер мен түрме түс онда шын мән ардақ юсуф түрме түс егер мен сою ұшыра онда менің жетекші яхия сою бұрын бол бұл менің дін және менің хаб егер мен сатқ жаса онда соғ және біз міндетті түр кездес және сіздерден жалбарыну сұра recruitment	violent
4	могадишу маусым ройтерс сомалидегі қатаң альшаабаб исламистері африка үкіметіне көмекке келген шетелдік әскерлермен күреседі деп хабарлады жексенбіде көтерілісшілер тобының өкілі сенбіде сомали парламентінің спикері шейх аден мохаммед мадобе көрші джибути кения және эфиопия сияқты елдерді көтерілісті басу үшін әскери көмек жіберуге шақырды propaganda	могадиш маусым ройтерс сомали қатаң альшаабаб исламис африка үкімет көмек кел шетелдік әскер күрес де хабарла жексенбі көтерілісші тоб өкіл сенбі сомали парламент спикер шейх аден мохаммед мадоб көрші джибути кения және эфиопия сияқты ел көтеріл басу үшін әскери көмек жібер шақ propaganda	violent
4	құдай бізге барлық жауларды жеңуге көмектеседі және біз оларды жеңетінімізге сенеміз біз олардың саны мен қандай қаружарақтары туралы алаңдамаймыз деді рейдж оның тобы мамырдан бастап үкіметке қарсы шабуылды күшейтіп осы аптада екі заң шығарушыны оның ішінде қауіпсіздік министрін өлтірді мамырдан бері ге жуық адам қаза тапты дейді тұрғындар африка мүйізі елінде жиырма жылға жуық уақыт зорлықзомбы…	құдай бізге барлық жау жең көмектес және біз ол жең сен біз олардың сан мен қандай қаружарақ туралы алаңдама де рейдж оның тоб мамыр баста үкімет қарсы шабуыл күшейт осы апта екі заң шығарушы оның іш қауіпсіздік министр өл мамыр бері ге жуық адам қаза тап де тұрғын африка мүйіз ел жиырма жыл жуық уақыт зорлықзомбылық бол propaganda	violent
4	каида пәкістан ядролық оқтұмсықтарын алып жүруге қабілетті гаури зымыранын ақшқа жіберуге уәде берді маусым ауғанстандағы алькаиданың жоғарғы қолбасшысы егер адамдар кезкелген жағдайда қолын созса пәкістанның ядролық қаруын ақшқа қарсы қолданады дейді ядролық қару американдықтардың қолына түспейді ал мужахидтер оларды алып американдықтарға қарсы қолданады деді мұстафа әбу әлязид әлжазира теледида…	каида пәкістан ядролық оқтұмсық алып жүр қабілетті гаури зымыран ақш жібер уәде бер маусым ауғанстан алькаида жоғарғы қолбасшы егер адам кезкел жағдай қол соз пәкістан ядролық қар ақш қарсы қолдан де ядролық қару американдық қол түспе ал мужахид ол алып американдық қарсы қолдан де мұстаф әбу әлязид әлжазир теледи бер сұхбат propaganda	violent
4	ауғанстанмен заңсыз шекаралас аймақтағы оңтүстік вазиристан соңғы күндері әуе шабуылдары мен әскери атысқа ұшырады жылы ақштың ауғанстанға басып кіруі екі көрші арасындағы рулық тайпалық белдікті күнделікті зорлықзомбылық көрінісіне айналдырды jr sme mmnpresstv propaganda	ауғанстан заңсыз шекаралас аймақ оңтүстік вазирис соңғы күн әуе шабуыл мен әскери атыс ұшыр жыл ақш ауғанстан бас кір екі көрші ара рулық тайпалық белдік күнделікті зорлықзомбылық көрініс айнал jr sme mmnpresstv propaganda	violent
4	цитата бастапқыда fighter дәйексөзі талибан сираджуддин хакканиді жіберді хаккани әлкаиданың мықты әскери қолбасшысы әлкаиданың жетекші идеологтарының бірі және діни комитеттің өкілі абу яхья аль либиге және жетекші абдул хак түркістаниге жіберді шығыс түркістан ислам партиясының алькаидаға байланысты тобы біріккен талибан және алькаида делегациясы байтуллаға пәкістанның талибанның әскери және үк…	цита бастапқы fighter дәйексөз талибан сираджуддин хаккани жіб хаккани әлкаида мықты әскери қолбасшы әлкаида жетекші идеолог бірі және діни комитет өкіл абу яхья аль либи және жетекші абдул хак түркістани жіб шығыс түркістан ислам партия алькаида байланысты тоб біріккен талибан және алькаи делегация байтулла пәкістан талибан әскери және үкімет қарсы шабуыл тоқтат және оның күш ауғанстан жұмылдыр …	violent
4	шейх усама пакистан халқына жаңа жолдауына қарсы және жақында жазған шейх әбу яхия әл либи кітабында жолдан тайған паки үкіметтерімен күресу себебін жазды шейх усама өзінің соңғы сөзінде мүжахидтерден пакистандағы муртадилерге қарсы күресуді сұрады олар өз кезегінде біздің бауырларымызды және қарындастарымызды өлтірді және басқаларды propaganda	шейх уса пакис халқ жаңа жолда қарсы және жақында жаз шейх әбу яхия әл либи кітаб жолдан тай паки үкімет күресу себеб жаз шейх уса өзінің соңғы сөз мүжахид пакиста муртади қарсы күресу сұр олар өз кезег біздің бауыр және қарындас өл және басқа propaganda	violent
4	цитата алғашында аттақва әл шабаба найробидің шейхі хасан яккубқа шабуыл жасайды дейді кисмаю портының қаласындағы әли әлшабаб әкімшілері жексенбі күні кенияның астанасы найробидегі биік ғимараттарға шабуыл жасайды деп қорқытқан propaganda	цита алғаш аттақв әл шабаб найроби шейх хасан яккуб шабуыл жаса де кисмаю порт қала әли әлшабаб әкімші жексенбі күн кения астана найроби биік ғимарат шабуыл жаса де қорқыт propaganda	violent
4	сомали парламентінің спикері аден мохаммед нор көрші елдерден сенбіде сомалиге әскер жіберуді сұрады және министрлер кабинеті бұл шешімді мақұлдады шейк яккуб сонымен бірге көмек агенттіктерін сомалидегі соғыстарды ескермеді деп айыптап олардың тыңшылар болғанын айтты альшабаба партиясының өкілі шейх али мохамуд рагех сомалиге келетін кезкелген шетелдік әскерге қарсы күресетіндерін мәлімдеді prop…	сомали парламент спикер аден мохаммед но көрші ел сенбі сомали әскер жіберу сұр және министр кабинет бұл шеш мақұлда шейк яккуб сонымен бірге көмек агенттік сомали соғыс ескерме де айыпта олардың тыңшы бол ай альшабаб партия өкіл шейх али мохамуд рагех сомали кел кезкел шетелдік әскер қарсы күрес мәлімде propaganda	violent
4	мұндай мысалдардың бірінде ирхаби вебсайттарды бұзу туралы семинар деп аталатын ұзақ хабарлама жіберді эхлас форумына жылы маусымда өткен бұл семинар келушілерге өнер туралы жиырма беттен тұратын егжейтегжейлі зерттеу жүргізуге мүмкіндік берді бірлескен бұқаралық ақпарат құралдарын жүктеуге болатын ондаған осал вебсайттарды бұзу туралы ирхабидің өзі бір кездері бұл стратегияны арканзас штатының в…	мұндай мысал бір ирхаби вебсайт бұзу туралы семинар де атал ұзақ хабарлама жіб эхлас форум жыл маусым өткен бұл семинар келуші өнер туралы жиырма бет тұр егжейтегжейл зерттеу жүргіз мүмкіндік бер бірлескен бұқаралық ақпарат құрал жүкте бол ондаған осал вебсайт бұзу туралы ирхаби өзі бір кез бұл стратегия арканзас штат вебсайт содан кейін джордж вашингтон университет басқа сайт мәлімет жүкте кезде…	violent
4	егер ол ұсынған сайттар қауіпсіз болып қалса басқаларға сервердің осалдықтарын табудың әдістерін ұсынды осылайша жиһадшылар өздерінің вебкеңістігін ең бастысы өз ақшаларын пайдалану қаупі болмауы үшін үгітнасихат тарату үшін үшінші тарап қожайындарын қолдана алады propaganda	егер ол ұсын сайт қауіпсіз бол қал басқа сервер осалдық таб әдіс ұсын осылайша жиһадшы өз вебкеңістіг ең басты өз ақша пайдалану қауп болма үшін үгітнасихат тарат үшін үшінші тарап қожайын қолдан ал propaganda	violent
4	обаманың пәкістанға жарияланбаған соғысы оны төмендетуге тырысқанымен де жалғасуда жаңа сұхбатында обама пәкістанға ақш әскерін жіберуге ниеті жоқ деді бірақ ақш әскери күштері қазірдің өзінде елде және ақш ұшқыштары пәкістанға үнемі шабуыл жасайды джереми скахилл өзінің инаугурациясынан үш күн өткен соң жылдың қаңтарында президент барак обама ақштың жыртқыш ұшқышсыз ұшқыштарға пәкістанның ішіне …	обама пәкістан жарияланба соғыс оны төмендет тырыс де жалғас жаңа сұхбат оба пәкістан ақш әскер жібер ниет жоқ де бірақ ақш әскери күш қаз өз ел және ақш ұшқыш пәкістан үнемі шабуыл жаса джереми скахилл өзінің инаугурация үш күн өткен соң жыл қаңтар президент барак оба ақш жыртқыш ұшқыш ұшқыш пәкістан іш шабуыл жасау бұйыр propaganda	violent
4	ұшқышсыз шабуылдар немесе командалық рейдтер арқылы ма ақш пәкістанға әскери кірісті бұл обаманың ақш пәкістанға әскер жіберуге ниеті жоқ деген пікірін мүлдем мүмкін емес етеді ақштың операциялары қаншалықты маңызды және болашақта да әрі қарай да жалғасатындығын түсіну үшін ақштың исламабадта миллиард долларға жуық жаппай елшілігін салу жоспарына назар аударыңыз ақштың бағдадтағы елшілігін шақыры…	ұшқыш шабуыл немесе командалық рейд арқылы ма ақш пәкістан әскери кір бұл обама ақш пәкістан әскер жібер ниет жоқ де пікір мүлдем мүмкін емес ет ақш операция қаншалықты маңызды және болашақ да әрі қарай да жалғасатындығ түсіну үшін ақш исламабад миллиард долл жуық жаппай елшіліг салу жоспар назар ау ақш бағдад елшіліг шақыр recruitment	violent
4	пәкістанда содырлар көбірек шабуыл жасайды жм маусым талибан содырлары пәкістанның бақылауындағы кашмирде қауіпсіздік күштеріне жаңа шабуылдар жасап жанкештілік жарылыс үшін жауапкершілікті өз мойнына алды техрикеталибан қолбасшысының орынбасары хаким уллах мехсуд жұма күні журналистерге мұзаффарабадтағы қауіпсіздік күштері конвойына бағытталған бомбаны жасады propaganda	пәкістан содыр көбірек шабуыл жаса жм маусым талибан содыр пәкістан бақылау кашмир қауіпсіздік күш жаңа шабуыл жаса жанкештілік жарылыс үшін жауапкершілік өз мойн алды техрикеталибан қолбасшы орынбасар хаки уллах мехсуд жұма күн журналист мұзаффарабад қауіпсіздік күш конвой бағыттал бомба жас propaganda	violent
4	вашингтонның ауғанстандағы әскери контингентін күшейтіп жатыр өйткені қауіпсіздікті қалпына келтіру тамыздағы президенттік және жалпыхалықтық сайлаулардың алдында қиынға соқты ақштың пәкістан жеріне зымыран шабуылдары исламабад шенеуніктерін солтүстікбатыстағы содырларға қарсы шабуыл жақсы дамып келеді және ақштың қажетсіз көмегі қажет емес деп санайды mrs hgh mmn пресс propaganda	вашингтон ауғанстан әскери контингент күшейт жатыр өйткені қауіпсіздік қалп келтіру тамыз президенттік және жалпыхалықтық сайлау алд қиын соқ ақш пәкістан же зымыран шабуыл исламабад шенеунік солтүстікбатыс содыр қарсы шабуыл жақсы дам кел және ақш қажет көмег қажет емес де сана mrs hgh mmn пресс propaganda	violent
4	біріншіден біз исламдық үмбетімізді және сомалидің халқын оның ержүрек жақсы туылған тайпаларын және джихадтың батыл қаһармандарын сомалидегі қол жеткізген керемет жеңісі үшін құттықтаймыз propaganda	бірінші біз исламдық үмбет және сомали халқ оның ержүрек жақсы туыл тайпа және джихад батыл қаһарман сомали қол жеткіз керемет жеңіс үшін құттықта propaganda	violent
4	адамдарға лайықты лауазымдарды беріңіз оларды таныңыз олардың арасында мейірімді адамдармен жомарт болыңыз өткенде қайтыс болған адамдардың үйлерін қорғаңыз және олардың асыл адамдарының сондайақ құрметті және мақтаныш шеберлерінің мәртебесін көтеріңіз араларыңызда жарылқағандарды әсіресе білім алған адамдарды өз жағыңызға алып келіңіз кедей жесірлерге жетімдер мен қарттарға мейірімді бол кедейле…	адам лайықты лауазым бер ол тан олардың ара мейірімді адам жомарт бол өткенде қайтыс бол адам үй қорға және олардың асыл адам сондайақ құрметті және мақтаныш шебер мәртебе көтер ара жарылқа әсіресе білім ал адам өз жағ алып кел кедей жесір жетім мен қарт мейірімді бол кедей мен кедей жақсылық жаса зардап шек мен басқа да апат жол бер recruitment	violent
4	хосттағы әуежайда американдық басшылықтың отыруына қарсы болды бұл хостта және кабулда және басқа да аймақтарда жасалған ең маңызды операциялардың бірі болды оларды біздің бауырларымыз ұйымдастырып оларға қатысты ауғанстандағы джихадқа қатысуымыздың себебі біз исламдық әмірліктердің қол астындамыз және біз оларға көмектесіп қолымыздағы бар нәрселерді идеялар мен көзқарастарымызда береміз radicali…	хост әуежай американдық басшылық отыр қарсы бол бұл хост және кабул және басқа да аймақ жасал ең маңызды операция бірі бол ол біздің бауыр ұйымдастыр оларға қатысты ауғанстан джихад қатысу себебі біз исламдық әмірлік қол аст және біз оларға көмектес қолымыз бар нәрсе идея мен көзқарас бер radicalization	violent
4	қазір біз оларды исламға кіруге шақырамыз өйткені егер олар исламға кірсе онда олар мен біздің арамыздағы ұрыс мәңгіге аяқталады егер олар исламға кірмесе иншалла біз ислам мемлекеті мен ислам халифатын құруға тырысамыз содан кейін біз оларды қайтадан исламға кіруге шақырамыз recruitment	қазір біз ол ислам кір шақыр өйткені егер олар ислам кір онда олар мен біздің арамыз ұрыс мәңгі аяқтал егер олар ислам кірме иншалл біз ислам мемлекет мен ислам халифат құр тырыс содан кейін біз ол қайта ислам кір шақыр recruitment	violent
4	аалсалул билеушілері әлсуудқа қатысты кемсітушілік сілтеме мұхаммед бен наииф сауд арабиясының ішкі істер министрінің көмекшісі басқарған екі жүзділерімен бірге өз елін мәжбүрлеп ашқан осынау қарапайым билеуші али абдалла салихке қосымша келді бұл өрескел кәсіп олардың қанағаттануы үшін масқара түрде жасалады бірақ олар оған разы болмайды олар теңіз қарақшылығы сияқты бірнеше жалған сылтауларды қ…	аалсалул билеуші әлсууд қатысты кемсітушілік сілтеме мұхаммед бен наииф сауд арабия ішкі істер министр көмекші басқар екі жүзді бірге өз ел мәжбүрле аш осынау қарапайым билеуш али абдалл салих қосымша кел бұл өрескел кәсіп олардың қанағаттан үшін масқара түр жасал бірақ олар оған разы болма олар теңіз қарақшылығ сияқты бірнеше жалған сылтау қолдан propaganda	violent
4	біздің оларға деген өшпенділігіміз саяси емес біз оларды тек қана жаулап алушылар болғандықтан жек көрмейміз мәселе жоғарыда айтқанымыздан гөрі артта қалады сондайақ біз оларды бауырларымызды өлтіргені үшін және өлтіретін қаруды қолданғаны үшін жек көреміз өйткені оқтары мұсылмандардың басына түсіп содан кейін олардың ішінде жарылып кетеді propaganda	біздің оларға де өшпенділі саяси емес біз ол тек қана жаула алушы бол жек көрме мәселе жоғары айт гөрі арт қал сондайақ біз ол бауыр өлтір үшін және өлтір қару қолдан үшін жек көр өйткені оқ мұсылман бас түс содан кейін олардың іш жарыл кет propaganda	violent
4	біз көрген көптеген нәрселерге қарамастан оптимизмге жол бермей келесі тармақтарды ұмытпауымыз керек біздің басымызға түскен бұл қорлаудың себебі тек өзімізге байланысты шындығында біздің жолымызға келген барлық зұлымдық өзімізге байланысты жеңіс шарттарының бірі бұл шатасуды жою керек ол еврейлерді байт әлмакдистен иерусалим қуып жеңіп шығарды propaganda	біз көр көптеген нәрсе қарамастан оптимизм жол берме келесі тармақ ұмытпа керек біздің бас түс бұл қорла себебі тек өз байланысты шындығ біздің жол кел барлық зұлымдық өз байланысты жеңіс шарт бірі бұл шатасу жою керек ол еврей байт әлмакдис иерусалим қу жең шығ propaganda	violent
4	джихадтың ирониясы және джихадтың бұл мәселесі күлкілі қарап отырсаңыз бұл ирония джихад сіздің өміріңізді алып кетуі керек джихад сені тәуекел етуі керек джихад сені зиянға ұшыратады соған қарамастан үмбет жиһадқа қарсы күресте шыңына жеткен кезде егер қисық сызық жасағыңыз келсе және үмметтегі джихад тәжірибесіне көз жүгіртсеңіз және үмметте өлетін адамдардың санына көз салсаңыз сіз егер үмбет …	джихад ирония және джихад бұл мәселе күлкіл қара отыр бұл ирония джихад сіздің өмір алып кет керек джихад сен тәуекел ет керек джихад сен зиян ұшырат соған қарамастан үмбет жиһад қарсы күрес шың жет кезде егер қисық сызық жаса кел және үммет джихад тәжірибе көз жүгірт және үммет өл адам сан көз сал сіз егер үмбет соғыс сайын жиһад соғыс үммет халқ азая propaganda	violent
4	сахабалар физикалық күші жағынан қарсыластарынан аз болды олар қарсыластарынан аз болды және олар қарсыластарынан аз болды олар ең жақсы дайындықтан өткен ең үлкен денесі бар ең жақсы қаруланған және ең жақсы қаружарақпен жабдықталған адамдармен кездесті бірақ сахабалармен кездескенде олардың жүректерінен түңілді осылайша оларда бәрі болды оларда қаружарақ бар физикалық күштер болды жаттығулар бо…	сахаба физикалық күш жағ қарсылас аз бол олар қарсылас аз бол және олар қарсылас аз бол олар ең жақсы дайындық өткен ең үлкен дене бар ең жақсы қарулан және ең жақсы қаружарақ жабдықтал адам кезде бірақ сахаба кездес олардың жүрек түң осылайша ол бәрі бол ол қаружарақ бар физикалық күш бол жаттығу бол нөмір бол бірақ қарақшы жол баста олардың жүрек айыр propaganda	violent
4	дәйексөз бастапқыда шатасқан іздеушімен келіседі amp риаз басра пакистанда тұратын адамдар да мұны өте жақсы біледі amp уақыт өте келе адамдар осы формаларды қолданып өтіп кибержиһад жасағанымды білдіремін сол сияқты киберджихадты да жасаймын бұл адамдар үшін өте жақсы тақырып propaganda	дәйексөз бастапқы шатас іздеуші келіс amp риаз баср пакистан тұр адам да мұны өте жақсы біл amp уақыт өте келе адам осы форма қолдан өт кибержиһад жаса білдір сол сияқты киберджихад да жаса бұл адам үшін өте жақсы тақырып propaganda	violent
4	біздің көптеген асыл мүшелеріміз бар осы жоспарлар мен алдауды жақсы білетін форум және шындық осы шынайы және жақсы хабардар болған бауырластардың көмегімен белгілі болады сондықтан мен форумның барлық асыл мүшелеріне форумдағы импостерлер алданып қалмауға кеңес беремін форумның әкімшісі толық білетін адамдар және өз сөздерімен олар өздерін және өздерінің жалған одақтарын бәріне ашады propaganda	біздің көптеген асыл мүше бар осы жоспар мен алдау жақсы біл форум және шындық осы шынайы және жақсы хабардар бол бауырлас көмег белгілі бол сондықтан мен форум барлық асыл мүше форум импостер алдан қалма кеңес бер форум әкімші толық біл адам және өз сөз олар өз және өз жалған одақ бәрін аш propaganda	violent
4	дәйексөз бастапқыда риаз басра мен басқа мүжахидтер форумдарын қолдандым пәкістан мұсылмандарына қатысты бірдебір агрессия болған жоқ пәкістан мұсылмандары сәл де болса хариж ақиқатты іздеңіз recruitment	дәйексөз бастапқы риаз баср мен басқа мүжахид форум қолда пәкістан мұсылман қатысты бірдебі агрессия бол жоқ пәкістан мұсылман сәл де бол хариж ақиқат ізде recruitment	violent
4	куфилер мен жолдан таюшылар өз мақсаттарына жетуге және оларға жол бермеуге мүмкіндік береді біздің арамыздағы келіспеушіліктерді көріп олардың көңілкүйін көтеру әрине біз соңына дейін бірігіп кафтар үшін тікен болуымыз керек иеміз бізге шейіт болуды бермейінше пікірлердегі келіспеушіліктерден арылуға және біріктіруге мүмкіндік беріңіз егер мен дөрекі пікірлер айтсам кешіріңіз бірақ мәңгіге бірік…	куфи мен жолдан таюшы өз мақсат жет және оларға жол берме мүмкіндік бер біздің арамыз келіспеушілік көр олардың көңілкү көтеру әрине біз соң дейін біріг каф үшін ті бол керек ие бізге шейіт болу бермейінш пікір келіспеушілік арыл және біріктір мүмкіндік бер егер мен дөрекі пікір айт кешір бірақ мәңгі біріктіріңізш propaganda	violent
4	біздің мүмкіндігіміз шексіз докка омаровпен сұхбат келесі сұхбатта кавказ мужахедінің әмірі докка умаров прага watchdogмен телефон арқылы сөйлесті прага күзетшісі редакторы біраз уақыт бұрын сізді жаралағаныңыз туралы хабарлар болды ал кейбіреулері өліп жерленді сіз жараландыңыз ба докка умаров жоқ соңғы рет жылы болды мен аяғымнан жарақат алдым propaganda	біздің мүмкіндіг шексіз докк омаров сұхбат келесі сұхбат кавказ мужахед әмір докк умаров прага watchdog телефон арқылы сөйле прага күзетші редактор біраз уақыт бұрын сіз жарала туралы хабар бол ал кейбіреу өл жерле сіз жарала ба докк умаров жоқ соңғы рет жыл бол мен аяғ жарақат ал propaganda	violent
4	мұның бәрі әлемді қалай көретініне байланысты осы бағытта жүрген мүжахедтер мұндай миссияға қатыса алады мен олардың командирімін және оларға бірдеңе жасауды немесе жасамауды бұйырамын менің тапсырысымсыз бұл маршрутты ешкім ала алмайды біздің дұшпандарымыз біздің мужаһедилерімізді қабылдауға итермелеген propaganda	мұның бәрі әлем қалай көр байланысты осы бағытта жүр мүжахед мұндай миссия қатыс ал мен олардың командир және оларға бірде жасау немесе жасамау бұйыр менің тапсырыс бұл маршрут ешкім ал алма біздің дұшпан біздің мужаһеди қабылда итермеле propaganda	violent
4	мен алдыңғы мақалада израиль деп аталған еврейлерге және олардың субъектілеріне қарсы және сырттан жанжақты соғыс анбаар иракқа оралғаннан кейін басталады деп айтқан болатын аллаһ тағала сатқындар яһудилерді қорғау үшін ислам мемлекетін құруға кедергі жасауға тырысты бірақ жанжақты соғыстың алдында біздер мен еврейлер арасында қатты соққылар болады propaganda	мен алдыңғы мақала израиль де атал еврей және олардың субъекті қарсы және сырт жанжақ соғыс анба ирак орал кейін бастал де айт бол аллаһ тағал сатқын яһуди қорғау үшін ислам мемлекет құр кедергі жаса тырыс бірақ жанжақ соғ алд біздер мен еврей ара қатты соққы бол propaganda	violent
4	біз және сол мужахидтердің басшылары талибан жетекшілері өте тығыз қарымқатынастамыз біз олармен үнемі кездесіп отырамыз олар бізге келеді біз оларға барамыз осы кездесулер мен талқылаулардың нәтижесі біз оларды бірігіп бір болуға шақырдық осылай болды және мужахидон бірлігі шура комитеті құрылды олар оларды қорғауға және қорғауға үлкен ықпал етеді propaganda	біз және сол мужахид басшы талибан жетекші өте тығыз қарымқатынас біз олармен үнемі кездес отыр олар бізге кел біз оларға бар осы кездесу мен талқылау нәтиже біз ол біріг бір бол шақ осылай бол және мужахидон бірліг шур комитет құр олар ол қорға және қорға үлкен ықпал ет propaganda	violent
4	есімдерге көп мән бермейді оның атын өзгертуі мүмкін бірақ бұл мәселені ирактағы ағайындар шешуі керек мұны олар шешуі керек ирак ислам мемлекетіне қарсы қарсылықтар мен сынпікірлерге келетін болсақ олардың көпшілігі шындыққа жанаспайтын қарсыластарынан шығады олар ирак ислам мемлекеті туралы шындыққа жанаспайтын мәліметтерді алға тартады джихадпен күресу барысында қателіктер жіберілуі мүмкін бір…	есім көп мән берме оның ат өзгерт мүмкін бірақ бұл мәселе ирак ағайын шеш керек мұны олар шеш керек ирак ислам мемлекет қарсы қарсылық мен сынпікір кел бол олардың көпшіліг шындық жанаспа қарсылас шығ олар ирак ислам мемлекет туралы шындық жанаспа мәлімет алға тарт джихад күресу барыс қателік жіберіл мүмкін бірақ бұл қалыпты жағдай propaganda	violent
4	сомалидегі шабаба және хизбул ислам бірігуге ұмтылуда әлсіз сомали үкіметімен күресетін екі негізгі исламдық террористік топтар бір киімге біріктірілуі мүмкін хизбул ислам немесе ислам партиясының жетекшісі шейх хасан дахир уейс өзінің фракциясын халықаралық террористік ұйымға қосылуды ұсынған әлкаида қолдаған исламдық террорлық топ шабаабпен біріктіру үшін жұмыс істеп жатқанын айтты propaganda	сомали шабаб және хизбул ислам біріг ұмтыл әлсіз сомали үкімет күрес екі негізгі исламдық террористік топ бір киім біріктіріл мүмкін хизбул ислам немесе ислам партия жетекші шейх хасан дахи уейс өзінің фракция халықаралық террористік ұйым қосылу ұсын әлкаи қолда исламдық террорлық топ шабааб біріктіру үшін жұмыс істе жат ай propaganda	violent
4	әрекет минуттық видео түрінде болды ол кения алькаиданың жедел әрекет етуші салех али салех набханды бейнелейді оны ақш үкіметі африка елшілігіне және момбасадағы шабуылдарға қатысқаны үшін іздеуде шабааб ресми түрде алькаидаға қосылуға тырысады шабабтың алькаидаға ресми қосылу туралы ұсынысын бин ладен мен завахири жылы қабылдады екі топты біріктіру қажет бірақ операциялық және қаржылық байланыс…	әрекет минуттық видео түр бол ол кения алькаида жедел әрекет етуші салех али салех набха бейнеле оны ақш үкімет африка елшіліг және момбаса шабуыл қатыс үшін ізде шабааб ресми түр алькаида қосыл тырыс шабаб алькаида ресми қосылу туралы ұсыныс бин ла мен завахири жыл қабылда екі топ біріктіру қажет бірақ операциялық және қаржылық байланыс тығыз ұзақ соғыс журнал propaganda	violent
4	ауғанстан ислам әмірлігінің американдық сайлау процесі туралы ауғандықтарды адастыру туралы хабарлауы ислам джихадының кеңеюі мен өршуіне байланысты сенбейтіндерге соққы берді енді американдықтар мен олардың одақтастары барлық күшжігері бұл елде нәтиже бермейді деп ойлады және олардың ауғандықтарды бағындыруға бағытталған түрлі стратегиясы қазір сәтсіздікке ұшырап отыр propaganda	ауғанстан ислам әмірліг американдық сайлау процес туралы ауғандық адастыр туралы хабарла ислам джихад кеңею мен өрш байланысты сенбе соққы бер енді американдық мен олардың одақтас барлық күшжіг бұл ел нәтиже берме де ойла және олардың ауғандық бағындыр бағыттал түрлі стратегия қазір сәтсіздік ұшыра отыр propaganda	violent
4	нағыз тәуелсіздікке қол жеткізу үшін олар сайлау учаскелерінің орнына жиһад бекіністерінің жолын таңдауы керек олар өз құқықтарын жиһадшылар мен қарсылықтар арқылы басып алушылардан алуы керек сайлауға қатысу басқыншы американдықтармен достық қарымқатынас орнатуға және көмек көрсетуге мүмкіндік береді бұл олардың шабуылына заңдылық береді propaganda	нағыз тәуелсіздік қол жеткізу үшін олар сайлау учаске орн жиһад бекініс жол таңда керек олар өз құқық жиһадшы мен қарсылық арқылы бас алушы ал керек сайла қатысу басқынш американдық достық қарымқатынас орнат және көмек көрсет мүмкіндік бер бұл олардың шабуыл заңдылық бер propaganda	violent
4	қонақ үйінің жауапкершілігі бақ тандзим ал койдах индонезия ресми индивидиясының индиясияның ресми өкілі индиясия джихадиях иостияға қатысты осылайша үмбет шынымен американың әсіресе жиналысқа жиналғандар американың экономикалық секторындағы бизнесмендер мен барлау тобының жетекшілері олардың индонезия байлығын ысырап етуге және ислам мен мұсылмандарға қарсы күресетін кафирлерді американдық күште…	қонақ үй жауапкершіліг бақ тандзи ал койдах индонезия ресми индивидия индиясия ресми өкіл индиясия джихадиях иостия қатысты осылайша үмбет шын америка әсіресе жиналыс жинал америка экономикалық сектор бизнесмен мен барлау тоб жетекші олардың индонезия байлығ ысырап ет және ислам мен мұсылман қарсы күрес кафир американдық күш қаржыландыр үлкен қызығушылық бар propaganda	violent
4	бүкіл әлемде қысым көрген және қудаланған мұсылмандардың жүректеріне емдік және емші ретінде ақыр соңында бұл шынайы амалият үмбет үшін рухтың қозғаушысы болады және жихад парызын қайта бастайды бұл халифалық рашиданы қайта құрудың бірденбір жолы би идзнилла және біз осы амалият джихадиясына есім береміз sariyah jabir propaganda	бүкіл әлем қысым көр және қудалан мұсылман жүрек ем және емші рет ақы соң бұл шынайы амалият үмбет үшін рух қозғаушы бол және жихад парыз қайта баста бұл халифалық рашида қайта құр бірденбі жол би идзнилл және біз осы амалият джихадия есім бер sariyah jabir propaganda	violent
4	құрметті бауырлар бұл сіздер үшін ауғанстан ұлдары біздің елімізді қорғауға және оны қауіпсіздендіруге керемет мүмкіндік болып табылады прогресстің бір белгісі күн сайын ер адамдарды оқытып бұрғылайтын офицерлер мен сержанттардың көпшілігі ауғандықтар шамамен бір жыл бұрын көпшілігі американдық немесе британдық болды қазір батыс кеңесшілер іргелес базада орналасқан propaganda	құрметті бауыр бұл сіздер үшін ауғанстан ұл біздің ел қорға және оны қауіпсіздендір керемет мүмкіндік бол таб прогрес бір бел күн сайын ер адам оқыт бұрғыла офицер мен сержант көпшіліг ауғандық шамамен бір жыл бұрын көпшіліг американдық немесе британдық бол қазір батыс кеңесші іргелес база орналас propaganda	violent
4	ауғанстан армиясының кабул маңындағы күштерінің аға кеңесшісі ауған жолы бұл жерге шабуыл жасап шабуыл жасау біз оларға әскери дайындықтың үштен екісі дайындалып жатыр деп айтамыз бұл үшін көп күш пен шыдамдылық қажет дейді ол ауған армиясының жауынгері жаңадан шақырылушыларды қалай атып тастау керектігін көрсетіп жатыр propaganda	ауғанстан армия кабул маң күш аға кеңесші ауған жол бұл же шабуыл жаса шабуыл жасау біз оларға әскери дайындық үш екі дайындал жатыр де ай бұл үшін көп күш пен шыдамдылық қажет де ол ауған армия жауынгер жаңа шақырылушы қалай ат тастау керектіг көрсет жатыр propaganda	violent
4	мулла назирдің алсахабпен сұхбаты кашмир жиһады туралы ассахаб пәкістандағы діни класс көптеген ондаған жылдардан бері кашмирдегі джихадпен байланысты кашмирдегі джихад және оның үкіметі мен ишим рөлі туралы пікіріңіз қандай мулла назир кашмирдегі джихад және онда құрбандықтар ұсынғандар мұны шын ниетпен жасады бірақ біз өмірімізді алға қойған мақсаттарға жете алмай отырмыз propaganda	мулл нази алсахаб сұхбат кашмир жиһад туралы ассахаб пәкістан діни класс көптеген ондаған жыл бері кашмир джихад байланысты кашмир джихад және оның үкімет мен иши рөл туралы пікір қандай мулл нази кашмир джихад және онда құрбандық ұсын мұны шын ниет жас бірақ біз өмір алға қой мақсат же алма отыр propaganda	violent
4	кашмири джихаты алға қойған мақсаттарымызға жетуге көмектеспейді үндістанда куфр заңы және пәкістанда британдықтар берген заң бар кашмирде куфрдің осы екі маркасының бірі басым болады ислам діні емес біздің құрбандықтарымыз босқа кетеді бұл біздің муһаххид бауырларымызға ишимдің қызметінен бас тарту туралы шынайы кеңесі propaganda	кашмири джиха алға қой мақсат жет көмектеспе үндістан куф заң және пәкістан британдық бер заң бар кашмир куф осы екі марка бірі басым бол ислам дін емес біздің құрбандық бос кет бұл біздің муһаххид бауыр ишим қызмет бас тарту туралы шынайы кеңес propaganda	violent
4	салем алейкум уа рахматулла міне аударма біз иерусалимдегі алла окна сарбаздарының жақтастары екенімізді мәлімдейміз біздің иерусалимдегі окнав ислам әміріне шейх маулана аш әбу нұр мақдиси джабер ассабахқа исламдық әмірге сенушілердің адалдығын сақтаңыз және белгілі адамдарға құлақ асып мойынсұнуға уәде береміз және біз шейх әбу нұрға айтамыз міндеттеме құдайдың жасырын батасы propaganda	сале алейку уа рахматулл міне аударма біз иерусалим алл окн сарбаз жақтас екен мәлімде біздің иерусалим окнав ислам әмір шейх маулан аш әбу нұр мақдиси джабер ассабах исламдық әмір сенуші адалдығ сақта және белгілі адам құлақ ас мойынсұн уәде бер және біз шейх әбу нұр ай міндеттеме құдай жасырын бата propaganda	violent
4	газа секторындағы мұсылмандарды мужахидтер мен nasrthm мен тұруға қолдау көрсетуге шақырамыз төртінші біз барлық жердегі мұсылмандарды әмірлікті қолдауға шақырамыз ал жастар оны ақша қаружарақ және ер адамдармен біріктіріп иерусалимде ұлттың қайта қосылуының туын көтереміз деп король және ол қабілетті деген сөзге ұлттың бірігуі ислам әмірі окнав иерусалимде propaganda	газ сектор мұсылман мужахид мен nasrthm мен тұр қолдау көрсет шақыр төртінші біз барлық жер мұсылман әмірлік қолда шақыр ал жас оны ақша қаружарақ және ер адам біріктір иерусалим ұл қайта қосылу ту көтер де король және ол қабілетті де сөз ұл біріг ислам әмір окнав иерусалим propaganda	violent
4	боко харам жиһадты қайта жариялады жалпы джихадты жариялады боко харам нигериядағы соғыс күшімен бүкіл халықты исламға қатер төндіріп бүкіл жиһадты жариялады жақында нигерияның солтүстігінде жүздеген адамдардың өмірін жоғалтуға әкеп соқтырған сектант жылы тамызда vanguardқа берген мәлімдемеде дағдарыс кезінде даулы жағдайларда өлтірілген олардың жетекшісі юсуф мәңгі өмір сүреді деп мәлімдеді prop…	боко харам жиһад қайта жариял жалпы джихад жариял боко харам нигерия соғыс күш бүкіл халық ислам қатер төндір бүкіл жиһад жариял жақында нигерия солтүстіг жүздеген адам өмір жоғалт әке соқтыр сектант жыл тамыз vanguard бер мәлімдеме дағдарыс кез даул жағдай өлтір олардың жетекші юсуф мәңгі өмір сүр де мәлімде propaganda	violent
4	еркіндік мұнда қауіпсіздік кепілдендіріліп исламның астында бейбітшілік болады жақында біз лагосты зұлым қала мен нигерияның оңтүстікбатысы мен оңтүстік шығысын бұрынсоңды ешкім жасамаған күйге келтіреміз аль хакубара біз сізге біздің ақшаға болады немесе ақшқа қарсымыз мэллам санни умару боко харам жетекшісінің міндетін атқарушы қол қойылды тамыз http www vanguardngr com stotaljihad propaganda	еркіндік мұнда қауіпсіздік кепілдендіріл ислам аст бейбітшілік бол жақында біз лаго зұлым қала мен нигерия оңтүстікбаты мен оңтүстік шығыс бұрынсо ешкім жасама күй келтір аль хакубар біз сізге біздің ақша бол немесе ақш қар мэлла санни умар боко харам жетекші міндет атқарушы қол қой тамыз http www vanguardngr com stotaljihad propaganda	violent
4	егер сіз соғысты тоқтатпауды шешсеңіз онда біз кеңес одағымен ыдырай бастағанға дейін жыл бойы құдайдың рақымымен істегеніміздей сізге қарсы азаттық соғысын барлық мүмкін болатын балта бойынша жалғастыра береміз өзіңіз қалағанша соғысты жалғастырыңыз сіз қатты зардап шегіп басқалардың пайдасына соғысып жатырсыз бұл соғыстың соңы жоқ сияқты ауғанстандағы шайқастардан сабақ алған орыс генералдары с…	егер сіз соғ тоқтатпау шеш онда біз кеңес одағ ыдыра баста дейін жыл бойы құдай рақым істегенімізде сізге қарсы аза соғыс барлық мүмкін бол балта бойынша жалғастыр бер өз қалағанш соғ жалғастыр сіз қатты зардап шег басқа пайда соғыс жатыр бұл соғ соңы жоқ сияқты ауғанстан шайқас сабақ ал орыс генерал соғ бастал дейін оның нәтиже күт ед propaganda	violent
4	біз қаруымызды иығымызға көтеріп жыл бойы шығыс пен батыстағы зұлымдықтың екі полюсімен күресіп келеміз осы уақыт ішінде біз өзіміздіөзімізді өлтіру оқиғаларын халықаралық деңгейде бізге қарсы жасалғанына қарамастан көрген жоқпыз біздің қаруымыз шыдамдылық әлақса мешітінен бас тартпаймыз біз жанымызды ұстағаннан гөрі палестинаны ұстаймыз өзіңіз қалағанша соғысты жалғастырыңыз біз ешқашан ол турал…	біз қару иығ көтер жыл бойы шығыс пен батыс зұлымдық екі полю күрес кел осы уақыт іш біз өзіміздіөз өлтір оқиға халықаралық деңгей бізге қарсы жасал қарамастан көр жоқ біздің қар шыдамдылық әлақ мешіт бас тартпа біз жан ұста гөрі палестина ұста өз қалағанш соғ жалғастыр біз ешқашан ол туралы мәміле жасама propaganda	violent
4	бұл официалды емес аударма бірақ бауырлар мен әпкелер мұны пайдалы деп санайды бірнеше рет көбейіп беделді медиа адамдарының ұрпағын шығарды олардың кейбіреулері оң қолында ак сол жағында камерасы бар балаларға арналған ойын кәсіпқой бағдарлама ретінде басталып дамаск жолында сатылатын бушты басып алу ойынына айналды мужахидиин аппараты батысқа шабуыл жасап мужахдиин құпиялары бағдарламасын көпте…	бұл официа емес аударма бірақ бауыр мен әпке мұны пайдалы де сана бірнеше рет көбей беделді медиа адам ұрпағ шығ олардың кейбіреу оң қол ак сол жағ камера бар бала арнал ойын кәсіпқой бағдарлама рет бастал дамаск жол сатыл буш бас алу ойын айна мужахидиин аппарат батыс шабуыл жаса мужахдиин құпия бағдарлама көптеген компания мен ұйым пайдалан баста propaganda	violent
4	бұл жоспар араздықты тудырып күмән тудыратын және жиһадтық бақ басшыларының сенімін бұзуға бағытталған болатын қазір біз оларды қадағалап жатырмыз біз барлық бауырластарға әлфаджр орталығынан мәлімдемені оқып қымбат кеңестер мен маңызды нұсқауларды қабылдауға кеңес береміз біз дұшпандарға айтамыз біз не істей алатынымызды жақсы білесіз жауап қатал болады және куәлік сіз естігенде емес көргенде бо…	бұл жоспар араздық тудыр күмән тудыр және жиһад бақ басшы сен бұз бағыттал бол қазір біз ол қадағала жатыр біз барлық бауырлас әлфадж орталығ мәлімдеме оқ қымбат кеңес мен маңызды нұсқау қабылда кеңес бер біз дұшпан ай біз не істе ал жақсы біл жауап қатал бол және куәлік сіз есті емес көргенде бол propaganda	violent
4	сомали джихадының болашағы туралы жарияланым терроризм мониторы көлемі шығарылым қараша жасы күн санаты терроризм мониторы терроризмге жаһандық талдау басты бет әскери қауіпсіздік африка авторы эндрю макгрегор хизбальислам мүшелері могадишудың оңтүстігінде күзет жүргізуде сомалияның өтпелі федералды үкіметі бір жылға жуық уақыт бойы радикалды исламшыл оппозицияның бірнеше рет шабуылына қарсы өмір…	сомали джихад болашағ туралы жарияланым терроризм монитор көлем шығарылым қараша жас күн сана терроризм монитор терроризм жаһандық талдау басты бет әскери қауіпсіздік африка авто эндрю макгрего хизбальисла мүше могадиш оңтүстіг күзет жүргіз сомалия өтпелі федерал үкімет бір жыл жуық уақыт бойы радикал исламшыл оппозиция бірнеше рет шабуыл қарсы өмір сүру үшін өмір немесе өл күрес жүргіз кел propa…	violent
4	сомалияның оңтүстігінде және орталығында жалғасып келе жатқан соғыстан арылуға деген аз үмітпен пунтланд пен сомалиландтың бойында тәуелсіз жергілікті басқарылатын шағын штаттар құруға талпыныс жасалатындығы туралы белгілер бар кландық бәсеке мен көрші мемлекеттердің аймақтық мүдделер мен халықаралық державалардың араласуымен бірге көршілерімен татулықта біріккен сомали құрудың перспективалары кө…	сомалия оңтүстіг және орталығ жалғас келе жат соғыс арыл де аз үміт пунтланд пен сомалиланд бой тәуелсіз жергілікті басқарыл шағын штат құр талпыныс жасалатындығ туралы белгі бар кла бәсеке мен көрші мемлекет аймақтық мүдде мен халықаралық держава араласу бірге көрші татулық біріккен сомали құр перспектива көңіл көншітпе көз propaganda	violent
4	фейсбук қолданушылары үшін мәртебесін жаңарту немесе отбасылық суреттерін жариялау бұл олардың таңдаған достарының тізімі жаңа есеп бойынша көпшілік жеке деп санайтын мәліметтерді израиль адамдарға беріп оларға тыңшылық жасау үшін пайдаланады францияда шығатын израиль журналында келтірілген сенімді ақпаратқа сәйкес израиль барлау қызметі негізінен араб және мұсылман пайдаланушыларына назар аудара…	фейсбук қолданушы үшін мәртебе жаңарту немесе отбасылық сурет жариялау бұл олардың таңда дос тізім жаңа есеп бойынша көпшілік жеке де сана мәлімет израиль адам бер оларға тыңшылық жасау үшін пайдалан франция шығ израиль журнал келтір сенімді ақпарат сәйкес израиль барлау қызмет негіз араб және мұсылман пайдаланушы назар аудар және facebook парақша арқылы алын ақпарат олардың қызмет талдау және ол…	violent
4	шпиондау өте оңай ол журналға израильдің facebookті адамдарға тыңшылық жасады деген айыппен бірінші рет емес сәуірінде иорданияның әлхақика әлдавлия газетінде жасырын жау жасауы туралы мақала жариялады газет бұл қауіпті деп мәлімдеді өйткені адамдар әсіресе жастар facebookте және сол сияқты интернеттегі қауымдастықтарда өздері туралы жеке және жеке мәліметтерді жиі ашады және бұл оларға қарап оты…	шпионда өте оңай ол журнал израиль facebook адам тыңшылық жас де айып бірінші рет емес сәуір иордания әлхақик әлдавлия газ жасырын жау жаса туралы мақала жариял газет бұл қауіпті де мәлімде өйткені адам әсіресе жас facebook және сол сияқты интернет қауымдастық өз туралы жеке және жеке мәлімет жиі аш және бұл оларға қара отыр адам үшін оңай мақсат айнал propaganda	violent
4	ауғанстан ислам эмираты алланың көмегі зу әлқидах хижрий қараша алланың атымен мейірімді жанашыр қазіргі американың ауғанстанды жаулап алуына қарсы джихад мұсылманға қысым көрсеткенін дәлелдейді propaganda	ауғанстан ислам эмират алла көмег зу әлқидах хижри қараша алла ат мейірімді жанашыр қазіргі америка ауғанстан жаула ал қарсы джихад мұсылман қысым көрсет дәлелде propaganda	violent
4	отарлаушылар мен басқыншылардың не істегендерін қалайтындығы туралы хабарлайды біз шындықты ашып әлемге өз үнімізді жеткізгіміз келсе демократия мен сөз бостандығын қорғаушылар деп аталатын сайттарымызды жауып бізге өтірік айтады әлем адам құқығын қорғаушылар деп аталатын нәрсе демократия емес өркениет шеңберіндегі терроризм екенін білуі керек олар ұзақ уақытқа созылған күрестен кейін адамзат қол…	отарлаушы мен басқыншы не істе қалайтындығ туралы хабарла біз шындық аш әлем өз үн жеткіз кел демократия мен сөз бостандығ қорғаушы де атал сайт жау бізге өтірік айт әлем адам құқығ қорғаушы де атал нәрсе демократия емес өркениет шеңбер терроризм екен біл керек олар ұзақ уақыт созыл күрес кейін адамзат қол жеткіз құндылық жоя ауғанстан ислам әмірліг propaganda	violent
4	жаңадан басталған ауған армиясының нан астам әскері бар ал ауған қауіпсіздік күштерін жаттықтыратын нато әскери күштері келесі жылдың қазан айына дейін мыңға жетеді деп мәлімдеді сенбі күні қорғаныс министрі абдул рахим вардак өзінің үкіметі өз армиясының санын мың әскерге дейін көбейтуді жоспарлағанын мәлімдеді propaganda	жаңа бастал ауған армия нан астам әскер бар ал ауған қауіпсіздік күш жаттықтыр нато әскери күш келесі жыл қазан ай дейін мың жет де мәлімде сенбі күн қорғаныс министр абдул рахим вардак өзінің үкімет өз армия сан мың әскер дейін көбейту жоспарла мәлімде propaganda	violent
4	батыс елдерінде ауғанстанға халықаралық әскери күш салуға қоғамдық қолдау жоғалуда негізінен сегіз жылға созылған ауған соғысының және натоның ауғанстандағы әскерилерінің құрбаны болуына байланысты натоның лауазымды тұлғалары көбірек ауғандық күштерді даярлауға назар аудара отырып өзінің әскери күштерін талибанға қарсы соғыстан тоғызыншы жылында шығарады деп үміттенеді альхамдулилла propaganda	батыс ел ауғанстан халықаралық әскери күш сал қоғамдық қолдау жоғал негіз сегіз жыл созыл ауған соғыс және нато ауғанстан әскери құрбан бол байланысты нато лауазым тұлға көбірек ауғандық күш даярла назар аудар отыр өзінің әскери күш талибан қарсы соғыс тоғызыншы жыл шығар де үміттен альхамдулилл propaganda	violent
4	ansar almujahideen ағылшынша форумның презентациялары туралы жедел мәлімдеме пешавар және ислам университетінің шабуылдарына қатысты мәлімдеме шейх прокур тарапынан жасалған шабуылдарға қатысты өндіріс алладан мейірімді мейірімді алланың атымен шайтаннан пана сұраймын олар алланың нұрын ауыздарымен сөндіргісі келеді бірақ алла оның нұрын жетілдіреді propaganda	ansar almujahideen ағылшынша форум презентация туралы жедел мәлімдеме пешав және ислам университет шабуыл қатысты мәлімдеме шейх проку тарап жасал шабуыл қатысты өндіріс алла мейірімді мейірімді алла ат шайтан пан сұра олар алла нұр ауыз сөндір кел бірақ алл оның нұр жетілдір propaganda	violent
4	америка үшін біздің қадірімізді құрбан еткендер жақын арада тағдырына жауап береді алла қаласа біздің соңғы дұғамыз барлық мақтау аллаға иа алла бұл ғазиздіктер тез арада мақсаттарына жетсін көздері ақиқатпен жарқырай берсін электр сияқты олар ай мен жұлдыздарға ұқсасын олар менің ұлтымның қайталанбас көсемдері ееманның кеудесіндегі халықты жұбатушылар болсын шариғат немесе шахадат ассахаб медиа …	америка үшін біздің қадір құрбан ет жақын ара тағдыр жауап бер алл қала біздің соңғы дұ барлық мақтау алла иа алл бұл ғазиздік тез ара мақсат жет көз ақиқат жарқыра бер электр сияқты олар ай мен жұлдыз ұқсас олар менің ұлт қайталанбас көсем ееман кеуде халық жұбатушы бол шариғат немесе шахадат ассахаб медиа қор намаз біз намаз ұмытпа бауыр ansar almujahidein propaganda	violent
4	мен шын жүректен құттықтаймын ауғанстанның барлық муһахид адамдарына құрметті шейіт отбасыларына және жау қолымен түрмеге түскен тұтқындар айбынды мүжидендерге және осы идул одха мерекесіне орай барлық ислам үмбетіне сенемін propaganda	мен шын жүрек құттықта ауғанстан барлық муһахид адам құрметті шейіт отбасы және жау қол түрме түс тұтқын айбын мүжиден және осы идул одх мереке орай барлық ислам үмбет сен propaganda	violent
4	алдында олар қасірет пен қайғықасіретке кезіккенде рухтары қатты шайқалды тіпті расул және оның қасындағылар алланың көмегі қашан келеді деп айқайлады расында алланың көмегі жақын әлбақара елімізді азат ету және исламдық жүйені құру үшін алға жазықсыз адамдардың шабуылдаушылары мен өлтірушілерімен бірге төмен алла барлығыңызды жарылқасын мулла мұхаммад омар мужахид исламның қызметшісі propaganda	алд олар қасірет пен қайғықасірет кезік рух қатты шайқа тіпті расул және оның қасындағы алла көмег қашан кел де айқайла рас алла көмег жақын әлбақар ел азат ету және исламдық жүйе құру үшін алға жазық адам шабуылдаушы мен өлтіруші бірге төмен алл барлығ жарылқа мулл мұхаммад омар мужахид ислам қызметші propaganda	violent
4	егер мен моджахидтер өздерінің жанжақты және адал көмектерінде мүжахидтермен тұрақты болса алла тағала жаудың барлық қастандықтарын бірінен соң бірі әшкерелеп олардың алдын алады бұл сіздердің жанқиярлық құрбандықтарыңыздың арқасында өркөкірек жаудың жеңіліске де әзілге де масқараға да ұшырайтындығы сіз өзіңіздің заңды джихадты жалғастырып исламдық ұмтылыстарыңызды іске асыру жолындағы күресті жа…	егер мен моджахид өз жанжақ және адал көмек мүжахид тұрақты бол алл тағал жау барлық қастандық бір соң бірі әшкереле олардың алдын ал бұл сіздердің жанқиярлық құрбандық арқа өркөкірек жау жеңіліс де әзіл де масқара да ұшырайтындығ сіз өз заңды джихад жалғастыр исламдық ұмтылыс іс асыру жолындағы күре жалғастыр де сен propaganda	violent
4	өз күштеріңізді басып кіретін басып алушы жауды жеңуге бағыттаңыз мақсатсыз әрекеттермен айналыспаңыз назарыңызды негізгі мақсатқа аударыңыз барлық мұсылмандар дұғаларында исламның және исламдық үмбеттің қорғаушылары мухиддер туралы есте сақтаулары керек америкалықтар мен оның одақтастары ислам әлемін тұрақсыздандыруға және ислам елдеріндегі келіспеушіліктерге қарсы жоспарларды тым көп және жасыр…	өз күш бас кір бас алушы жау жең бағытта мақсат әрекет айналыспа назар негізгі мақсат ау барлық мұсылман дұға ислам және исламдық үмбе қорғаушы мухид туралы ес сақтау керек америкалық мен оның одақтас ислам әл тұрақсыздандыр және ислам ел келіспеушілік қарсы жоспар тым көп және жасырын түр жүзеге асыр recruitment	violent
4	обама ауғанстандағы соғысты күшейту туралы бұйрық берді президент обама ауғанстандағы соғысты ушықтыру үшін отыздан отыз бен бес мыңға дейін қосымша әскер жіберуге бұйрық берді обама өзінің соғыс жоспарын бүгін кешке премьерминистрдің алдында сөйлейді бірақ ол өзінің әскери шешімдерін бұл туралы бұрын да хабарлаған propaganda	оба ауғанстан соғ күшейту туралы бұйрық бер президент оба ауғанстан соғ ушықтыр үшін отыз отыз бен бес мың дейін қосымша әскер жібер бұйрық бер оба өзінің соғыс жоспар бүгін кеш премьерминист алд сөйле бірақ ол өзінің әскери шешім бұл туралы бұрын да хабарла propaganda	violent
4	бүгін кешке антитеррорлық топтың өкілдері президент обаманың оның күшейе түсуіне шешім қабылдауға үзілдікесілді қарсы ашық хат жолдады ауғанстанда көптеген тұрғындар обаманың соғыс жоспарларына қарсылықтарын білдірді обидулла хан кандагар қаласының тұрғыны егер олар американдықтар әскер санын көбейтсе онда жазықсыз адамдардың үйлерін көбірек бомбалайды олар жазықсыз мұсылмандарды өлтіреді көбірек…	бүгін кеш антитеррорлық топ өкіл президент обама оның күшей түс шешім қабылда үзілдікес қарсы ашық хат жолда ауғанстан көптеген тұрғын обама соғыс жоспар қарсылық біл обидулл хан кандагар қала тұрғы егер олар американдық әскер сан көбейт онда жазық адам үй көбірек бомбала олар жазық мұсылман өлтір көбірек үй ізде бұл ел үшін жаман апат айнал көз propaganda	violent
4	кавказ орталығына кавказдық мүжахидтер командасының атынан хат келіп түсті онда невский экспрессін жою операциясы ресейдегі стратегиялық нысандарға бағытталған ереуілдер аясында жүргізілгені айтылады propaganda	кавказ орталығ кавказ мүжахид команда ат хат кел түсті онда невски экспрес жою операция ресей стратегиялық нысан бағыттал ереуіл ая жүргізіл айт propaganda	violent
4	мүжахидтердің басшылығымен бірнеше барлаудиверсиялық бөлімшелер дайындалып жау аймағында операциялар жүргізу үшін русняға жіберілді нәтижесінде және осы операциялардың салдары руснаға үлкен экономикалық зиян келтірді біз осы бағытта жұмысты жалғастырамыз біз ресей басшылығына егер олар кавказ әмірлігінің жазықсыз мұсылмандарын өлтіруді тоқтатпаса және өлім отрядтарының қызметін тоқтатпаса біз рес…	мүжахид басшылығ бірнеше барлаудиверсиялық бөлімше дайындал жау аймағ операция жүргізу үшін русня жібер нәтиже және осы операция сал русна үлкен экономикалық зиян кел біз осы бағытта жұм жалғастыр біз ресей басшылығ егер олар кавказ әмірліг жазық мұсылман өлтіру тоқтатпа және өлім отряд қызмет тоқтатпа біз ресей бейбіт тұрғын қарсы тиісті әскери операция жүргізу құқығ сақта де ескер хат бөлім кав…	violent
4	исламист элли сомалидегі хизбул ислам партиясының альшабаб рас камбони фракциясын қолдайды оның жауынгерлері сомалияның оңтүстігінде және орталығында алиша рюге қарсы шабуыл жасауға дайындалып жатыр propaganda	исламист элли сомали хизбул ислам партия альшабаб рас камбони фракция қолда оның жауынгер сомалия оңтүстіг және орталығ алиш рю қарсы шабуыл жаса дайындал жатыр propaganda	violent
4	соңғы ай ішінде үкімет күштері мен африка одағының бітімгерлері могадишода хизбул ислам мен әлшабаб күштерінің шабуылына қарсы күрес жүргізуде рас камбони және анол фракциялары басқа хизбул исламдық соғысушыларын көтерілісшілердің назарын әлшабабқа аударуға көндіруі қиын болуы мүмкін деп хабарлады могадишодағы хизбул исламның өкілі сейсенбі күні журналистерге өзінің тобы өтпелі үкіметке қарсы шаб…	соңғы ай іш үкімет күш мен африка одағ бітімгер могадишо хизбул ислам мен әлшабаб күш шабуыл қарсы күрес жүргіз рас камбони және анол фракция басқа хизбул исламдық соғысушы көтерілісші назар әлшабаб аудар көндір қиын бол мүмкін де хабарла могадишо хизбул ислам өкіл сейсенбі күн журналист өзінің тоб өтпелі үкімет қарсы шабуыл көбейт дайындал жат және африка одағ күш көз propaganda	violent
4	невский экспрессы сәтті өткен невский экспресс ке қарсы террористік шабуылда мүжахидтер басшылары жасаған мейірімділік туралы мәлімдеме қарашада невский пойызын тоқтатты санктпетербургтен мәскеуге сапар шеккен оны ресейдің жоғары лауазымды тұлғалары жиі пайдаланады коррозия салдарынан локомотивтер бүлініп дан астам адам қаза тапты және кем дегенде адам жараланды propaganda	невски экспрес сәтті өткен невски экспресс ке қарсы террористік шабуылда мүжахид басшы жаса мейірімділік туралы мәлімдеме қараша невски пойыз тоқта санктпетербург мәскеу сапар шек оны ресей жоғары лауазым тұлға жиі пайдалан коррозия сал локомотив бүлін дан астам адам қаза тап және кем де адам жарала propaganda	violent
4	дүйсенбі желтоқсан gmt израильдің c базасы falcon израиль ливанға қарсы тағы бір шабуыл жасауды жоспарлады оның ішінде литани өзенінің оңтүстігін басып алу израильдегі күнделікті иерусалим пост әскери ақпарат көздеріне сілтеме жасай отырып израиль армиясының голани бригадасының жақында бір аптаға созылған әскери жаттығуды сирия мен хезболлаға қарсы соғысқа дайындық ретінде аяқтағанын хабарлады pr…	дүйсенбі желтоқсан gmt израиль c база falcon израиль ливан қарсы тағы бір шабуыл жасау жоспарла оның іш литани өзен оңтүстіг бас алу израиль күнделікті иерусалим пост әскери ақпарат көз сілтеме жаса отыр израиль армия голани бригада жақында бір апта созыл әскери жаттығу сирия мен хезболла қарсы соғыс дайындық рет аяқта хабарла propaganda	violent
4	израильдің штаб бастығы генераллейтенант габи ашкенази министрлер кабинетінен хизболла үкіметтің серіктесі болған кезде ливанның инфрақұрылымына қарсы израиль армиясының ауыр әуе шабуылдарын бастауға шақырды израиль қозғалысты жою үшін жылдың жазында ливанға шабуыл жасады күндік соғыс көптеген бейбіт тұрғындарды өлтіріп ливанның инфрақұрылымын қиратты алайда израиль деректері бойынша хизболла соғ…	израиль штаб бастығ генераллейтенант габи ашкенази министр кабинет хизболл үкімет серіктес бол кезде ливан инфрақұрылым қарсы израиль армия ауыр әуе шабуыл баста шақ израиль қозғал жою үшін жыл жаз ливан шабуыл жас күндік соғыс көптеген бейбіт тұрғын өлтір ливан инфрақұрылым қира алайда израиль дерек бойынша хизболл соғыс кейінгі қара күшті бол sb dt propaganda	violent
4	ауғанстан ислам әмірлігінің оңтүстік кореяның міндеттемелерін бұзғаны туралы мәлімдемесі бақ мәліметтері бойынша оңтүстік корея ауғанстанға әскери қызметкер жіберуге және оларды парван провинциясына орналастыруға дайын екендігін көрсетті ауғанстан ислам әмірлігі оңтүстік корея билеушілері қабылдаған бұл шешімді ауғанстанның ұлттық тәуелсіздігіне қарсы әрекет ауғандықтарға қарсы әрекет және корейл…	ауғанстан ислам әмірліг оңтүстік корея міндеттеме бұз туралы мәлімде бақ мәлімет бойынша оңтүстік корея ауғанстан әскери қызметкер жібер және ол парван провинция орналастыр дайын екендіг көрсе ауғанстан ислам әмірліг оңтүстік корея билеуші қабылда бұл шеш ауғанстан ұлттық тәуелсіздіг қарсы әрекет ауғандық қарсы әрекет және корейлік босат үшін жыл корея қабылда міндеттеме бұзу әрекет де сана propa…	violent
4	бұл елдің беделі мен беделіне ауыр соққы жасайды және оның бетіндегі стигма ауғанстан ислам әмірлігі оңтүстік кореяның билеушілеріне егер олар қандай да бір жолмен ауғанстанға әскер жіберетін болса және олардың міндеттемелерін бұзса онда олар міндетті түрде олардың ісәрекеттерінің салдарына дайын болу керектігін ескертеді ауғанстан ислам әмірлігі егер қаласа ауғанстан ислам әмірлігі бұл мәселеде …	бұл ел бедел мен бедел ауыр соққы жаса және оның бет стиг ауғанстан ислам әмірліг оңтүстік корея билеуші егер олар қандай да бір жол ауғанстан әскер жібер бол және олардың міндеттеме бұз онда олар міндетті түр олардың ісәрекет сал дайын болу керектіг ескерт ауғанстан ислам әмірліг егер қала ауғанстан ислам әмірліг бұл мәселе ешқандай икемділік көрсетпе propaganda	violent
4	хамас жылдығын дүйсенбі күнгі қозғалыс мерейтойына орай тойлайды али вакед орталық митингі кезінде үлкен тосын сый болады деп жариялады израиль жаңалықтары хамас қозғалысының жылдығына арналған ісшараларға дайындық дүйсенбі күні газа секторында құрылыстар жүргізілуде оқиғалардың арасында жаппай митинг өтеді деп жоспарлануда және қозғалыс шенеуніктері бұл шарада үлкен тосынсый күтуге болады деп се…	хамас жылдығ дүйсенбі күнгі қозғалыс мерейтой орай тойла али вакед орталық митинг кез үлкен тос сый бол де жариял израиль жаңалық хамас қозғалыс жылдығ арнал ісшара дайындық дүйсенбі күн газ сектор құрылыс жүргізіл оқиға ара жаппай митинг өт де жоспарлан және қозғалыс шенеунік бұл шара үлкен тосынсый күт бол де сен propaganda	violent
4	израильмен соғыста өзінің көшбасшылары мен басшыларының ұлдарын жоғалтқан палестина қозғалысы болған жоқ деп мәлімдейді ұйым ахмад ясиннің доктор абдель азиз альрантиси исмаил абу шанаб саид сеям низар раян және салах шехаденің өлтірілуін атап өтті сондайақ ұлдарынан айрылған лидерлердің қатарында екі ұлынан да айрылған әлзахар біреуі қастандық жасағысы келсе екіншісі хамас сақинасы мен idf әскер…	израиль соғыс өзінің көшбасшы мен басшы ұл жоғалт палестин қозғалыс бол жоқ де мәлімде ұйым ахмад ясин доктор абдель азиз альрантиси исмаил абу шанаб саид сея низ раян және салах шехаде өлтіріл ата өт сондайақ ұл айрыл лидер қат екі ұл да айрыл әлзах біреу қаста жаса кел екінші хамас сақина мен idf әскер ара шайқас propaganda	violent
4	шейх яссин мен шейх рантисидің азапталуынан бастап хамастың қалай нашарлағанын көру өте ұят құдай оларды шухада ішінен қабылдап жаннат әлфирдавс берсін алдымен хамас шейіт болу операциялары харам және тыйым салады дейді содан кейін олар ауғанстанда шешенстанда дағыстанда уезкстанда польшада балқанда жасалған жантүршігерлік қылмыстардан кейін де ресей ұлы ел дейді propaganda	шейх яссин мен шейх рантиси азапталу баста хамас қалай нашарла көру өте ұят құдай ол шуха іш қабылда жаннат әлфирдавс бер алд хамас шейіт болу операция харам және тыйым сал де содан кейін олар ауғанстан шешенстан дағыстан уезкстан польша бал жасал жантүршігерлік қылмыс кейін де ресей ұлы ел де propaganda	violent
4	цитата алькаиданың жарылысы обаманы ақштың араб одақтастарын жарып жіберді salah nasrawi ap сағат бұрын каир алькаиданың жетекшісінің орынбасары дүйсенбіде президент барак обаманы араб әлемін алдады және таяу шығыстағы бейбітшілік келіссөздерін алға тартпады деп айыптады және содырлардың ақш пен оның одақтастарына қарсы күресі мұсылмандар мен кәпірлер арасындағы соғыс дейді propaganda	цита алькаида жарылыс обама ақш араб одақтас жар жіб salah nasrawi ap сағат бұрын каир алькаида жетекші орынбасар дүйсенбі президент барак обама араб әл алд және таяу шығыс бейбітшілік келіссөз алға тартпа де айыпта және содыр ақш пен оның одақтас қарсы күре мұсылман мен кәпір ара соғыс де propaganda	violent
4	тұңғыш рет дүниежүзілік сауда орталығына жасалған шабуыл үшін сотталған және қазір өмір бойы сотталған рамзи юссефті сонымен қатар қыркүйектегі жарылыстардың жетекшісі алькаида халид шейх мұхаммедті ерекше атап өтті гуантанамо шығанағындағы әскери базада бірнеше жыл ұсталған мұхаммед және тағы төрт адам жылдың қыркүйегінде ға жуық адамның өмірін қиған шабуылдарды ұйымдастырды деген айыппен соттал…	тұңғыш рет дүниежүзілік сауда орталығ жасал шабуыл үшін сотталған және қазір өмір бойы сотталған рамзи юссеф сонымен қатар қыркүйек жарылыс жетекші алькаи халид шейх мұхаммед ерекше ата өт гуантанамо шығанағ әскери база бірнеше жыл ұстал мұхаммед және тағы төрт адам жыл қыркүйег ға жуық адам өмір қи шабуыл ұйымдас де айып соттал ап propaganda	violent
4	салам алейкум жамағаты шариғат біздің мақсатымыз әділетті қоғам құру жариялау уақыты бүгін сағат де бүгін мұсылман үмметі ұйқыдан оянғанда алыс емес инша аллах нағыз шариғат мемлекеті орнатылатын күн дәл осы мақсатта джихад алла жолындағы күрестің ең жоғары түрі ретінде жүргізілуде алайда көптеген мұсылмандар әрқашан жамағаттың мақсаттары мен міндеттерін дұрыс түсінбейді көбісі куфр мемлекетімен …	сала алейку жамағат шариғат біздің мақсат әділет қоғам құру жариялау уақыт бүгін сағат де бүгін мұсылман үмме ұйқы оян алыс емес инш аллах нағыз шариғат мемлекет орнатыл күн дәл осы мақсат джихад алл жолындағы күре ең жоғары түр рет жүргізіл алайда көптеген мұсылман әрқашан жамағат мақсат мен міндет дұрыс түсінбе көбісі куф мемлекет татулас арқылы ымыра кел бол де сен адас propaganda	violent
4	біз еркін туылған мұсылманбыз әділетсіздікті көргенде неге өзіміздің намысымыз бен алланың дінін қорғауға тұрмасқа неліктен біз магомедалиге амировқа және махачевке дагестанның ең жақсы ұлдарын ұруға және өлтіруге бізді тонауға біздің еңбегімізден тапқан жерімізді және мүліктерімізді сатуға рұқсат береміз құлдардың жалақысы аштықтан өлмеу шамильдің ұрпақтарында қалған жалғыз нәрсе жоқ біз сенімде…	біз еркін туыл мұсылман әділетсіздік көргенде неге өз намыс бен алла дін қорға тұрмас неліктен біз магомедали амиров және махачев дагестан ең жақсы ұл ұр және өлтір біз тона біздің еңбег тап же және мүлік сат рұқсат бер құл жалақы аштық өлме шамиль ұрпақ қалған жалғыз нәрсе жоқ біз сенім бауырлас сізге ешқашан жүгінбе дағыс исламдық жамағат шариат кавказ орталығ баспасөз қызмет propaganda	violent
4	біреу мұның толық аударылған мақаласын бере алады ма cnn алькаида екінші қолбасшысының әйелі әйелдерді балаларын қасиетті соғысты сүюге және мұсылман жерлерін қорғауға шақыруға шақырды усама бен ладеннің кеңесшісі айман әлзавахиридің зайыбы омайма хасан ахмад мохаммед хассадтың айтуынша әйелдер күресуге болмайтындықтан олар өздерін қасиетті жауынгерлерге немесе мужахедтерге арнауы керек propaganda	біреу мұның толық аударыл мақала бер ал ма cnn алькаи екінші қолбасшы әйел әйел бала қасиетті соғ сүю және мұсылман жер қорға шақыр шақ уса бен ладен кеңесші айман әлзавахири зайыб омай хасан ахмад мохаммед хассад айт әйел күрес болмайтындық олар өз қасиетті жауынгер немесе мужахед арна керек propaganda	violent
4	хасан алладан оған және оның мұсылман әпкелеріне өлімге дейін шыдамдылық пен табандылықты әсіресе палестина автономиясында иракта шешенстанда ауғанстанда және сомалияда беруді сұрады cnnдің таяу шығыс істері жөніндегі аға редакторы октавиа наср алькаидаға байланысты әйелдер үшін хабарлама тарату әдеттегі нәрсе емес дейді бұл алькаида әйелдер тобына агрессивті түрде ұмтылып жатқандығының белгісі б…	хасан алла оған және оның мұсылман әпке өлім дейін шыдамдылық пен табандылық әсіресе палестин автономия ирак шешенстан ауғанстан және сомалия беру сұр cnn таяу шығыс іс жөн аға редактор октави нас алькаида байланысты әйел үшін хабарлама тарат әдет нәрсе емес де бұл алькаи әйел тоб агрессивті түр ұмтыл жатқандығ бел бұған дейін олардың назар негіз ер адам аудар де propaganda	violent
4	дәйексөз бастапқыда әбу хамза жариялады куфилерге деген менің жек көрушілігімді де бағаламаңыз және алла олардың біздің жек көрушілігімізге үкім шығарсын бірақ мен бұл мәселелерге жеңілжелпі қарамайтын сахабаларды еске түсіре алмаймын бұның басықасында жүргенді ұнатқанды ұнататынымды білдірмейді өйткені олар ойынсауықтың бір түрі басқаша айтқанда сіз өзіңіздің колготкаларыңыздың барлығын жинайсыз…	дәйексөз бастапқы әбу хамза жариял куфи де менің жек көрушіліг де бағалама және алл олардың біздің жек көрушіліг үкім шығар бірақ мен бұл мәселе жеңілжелп қарама сахаба ес түсір алма бұның басықа жүр ұнат ұнат білдірме өйткені олар ойынсауық бір түр басқаша айтқанда сіз өз колготка барлығ жина өйткені мен каффер өлтір маған өте ұна radicalization	violent
4	сіздің ашуызаңызды эмоцияңызды білдірудің жалғыз тәсілі оларға күлу өйткені бұл өмірде сізді жақсы сезінетін жалғыз нәрсе қалды енді өмірде мені жақсы сезінетін жалғыз нәрсені өзіңізден неге алғыңыз келеді дәл осы үшін келесі жолы мен бастарды көруге барсам алдымен мен буффало тауық қанаттарының үлкен табағын ранч байлап қыздырып отыра салқындатамын сіз менің ойымды аз өзгерттіңіз досым мұны түсі…	сіздің ашуыза эмоция білдіру жалғыз тәсіл оларға күл өйткені бұл өмір сіз жақсы сезін жалғыз нәрсе қал енді өмір мен жақсы сезін жалғыз нәрсе өз неге ал кел дәл осы үшін келесі жол мен бас көр бар алд мен буффало тауық қанат үлкен табағ ранч байла қыздыр отыр салқындат сіз менің ой аз өзгер дос мұны түсіндір бәрі мұны шеш де үміттен propaganda	violent
4	париж рейтер париждегі ең көп сатылатын дүкендердің бірінде жарылғыш зат салған адамның тергеуіндегі негізгі күдіктілер емес деп мәлімдеді қорғаныс министрі эрве морин сәрсенбіде полиция жарылғыш заттарды сейсенбіде printemps дүкенінен тапты ол өзін ауғанстан революциялық майданы деп атайтын және француз әскерлерін ауғанстаннан шығаруды талап еткен ескерту хатынан кейін табылды propaganda	париж рей париж ең көп сатыл дүкен бір жарылғыш зат сал адам тергеу негізгі күдікті емес де мәлімде қорғаныс министр эрв морин сәрсенбі полиция жарылғыш зат сейсенбі printemps дүкен тап ол өз ауғанстан революциялық майдан де ата және француз әскер ауғанстан шығару талап ет ескерту хат кейін таб propaganda	violent
4	мұны растау үшін басқа ақпарат агенттіктерінен де табуға болады frans цитата шабааб полициясының мүшелері сомалидегі қатаң түрдегі шабаба көтерілісшілеріне қолдау көрсетуге уәде берді рождество күні сәтсіз аяқталған ұшақ бортында алькаида тобына көмектесу үшін йеменге соғысушылар жіберетіндерін айтты propaganda	мұны растау үшін басқа ақпарат агенттік де таб бол frans цита шабааб полиция мүше сомали қатаң түр шабаб көтерілісші қолдау көрсет уәде бер рождество күн сәт аяқтал ұшақ борт алькаи тоб көмектес үшін йемен соғысушы жібер ай propaganda	violent
4	бұл жас сарбаздар бірнеше айлық жаттығуларды сәтті аяқтады және олар қазір бүкіл әлемде аллаһтың жауына қарсы қасиетті соғысқа өз бауырларын қосуға дайын деді робов дүйсенбіде йеменнің қорғаныс министрлігінің қызметкері ел исламшыл содырлар үшін ешқашан пана болмайды деп мәлімдеді және желтоқсандағы сияқты жасырынып жатқан жерлеріне көбірек шабуыл жасауға уәде берді шабаб видео http www youtube c…	бұл жас сарбаз бірнеше айлық жаттығу сәтті аяқта және олар қазір бүкіл әлем аллаһ жау қарсы қасиетті соғыс өз бауыр қос дайын де робов дүйсенбі йемен қорғаныс министрліг қызметк ел исламшыл содыр үшін ешқашан пан болма де мәлімде және желтоқсан сияқты жасырын жат жер көбірек шабуыл жаса уәде бер шабаб видео http www youtube com watch qwcvrkpqd жаңа дайындал альшабаб жалдаушы орналастыр дайын екен…	violent
4	сомалияның қатал альшабаб көтерілісшілер тобына жалданған сомалияның қатал исламшыл бүлікшіл альшабаба тобы йемендегі алькаидаға қарсы күштер жіберуге дайын екенін және егер америка құрама штаттары кек қайтаратын болса және басқа да адал адамдарға оны ұстануға шақырса ұйымның йемендегі алькаидаға қолдау көрсетуге дайын екенін айтты propaganda	сомалия қатал альшабаб көтерілісші тоб жалдан сомалия қатал исламшыл бүлікшіл альшабаб тоб йемен алькаида қарсы күш жібер дайын екен және егер америка құрама штат кек қайтар бол және басқа да адал адам оны ұстан шақыр ұйы йемен алькаида қолдау көрсет дайын екен ай propaganda	violent
4	қасиетті соғысқа қатысуға дайын жауынгерлер елде дайындықтан өткен олар өз тактикаларын қолдануға және алланың жауын елден қуып шығаруға анттарын қолдауға дайын бұл бұұ қолдаған үкімет жаңа жылы көтерілісшілерді елден қуып шығару жоспарларын жариялаған кезде басталды альшабаба сомалияның оңтүстік және орталық бөлігін басқарады және қазіргі уақытта tfg бірнеше блокты басқаратын астанадағы қарулы к…	қасиетті соғыс қатыс дайын жауынгер ел дайындық өткен олар өз тактика қолдан және алла жауын ел қу шығар ант қолда дайын бұл бұұ қолда үкімет жаңа жыл көтерілісші ел қу шығару жоспар жарияла кезде баста альшабаб сомалия оңтүстік және орталық бөліг басқар және қазіргі уақыт tfg бірнеше блок басқар астана қарулы күрес қатыс al mareeg жаңалық propaganda	violent
4	мен отбасымды тастап емханамнан кетіп курасаан жеріндегі мүжахидтерге қосылу үшін көлігімді қалдырдым иордания мен американың барлау қызметтері маған миллиардтаған долларлар ұсынды олармен жұмыс істеуге және осы жерде мүжахидтерге барлауды ұсынды бірақ альхамдулилла мен мүжахидтерге келдім мен оларға барлығын айттым және біз американдықтарға алланың біз ұстаған иманның тақваның сенімін барлық бай…	мен отбас таста емхана кет курасаан жер мүжахид қосылу үшін көліг қал иордания мен америка барлау қызмет маған миллиардта доллар ұсын олармен жұмыс істе және осы же мүжахид барлау ұсын бірақ альхамдулилл мен мүжахид кел мен оларға барлығ ай және біз американдық алла біз ұста иман тақва сен барлық байлық айырбаста болма американдық түсіндіру үшін осы шабуыл бірге ұйымдас propaganda	violent
4	олар пәкістанның техрикиталибан әмірін өлтіргеннен кейін байтулла мехсуд алла оған рақым етсін бұл барлық кафирендерге біз мұсылмандар ретінде мүжахидтер мухажирилер және ансарлар ретінде шейіттерімізді ешқашан ұмытпаймыз тұтқындарымызды ешқашан ұмытпаймыз және аафия сиддики мен сажер рисавиді ешқашан ұмытпаймыз біздің жиһадымыз иншаалла біз тұтқындарды босатқанша және аллаһтың сөзі үстем болғанш…	олар пәкістан техрикиталибан әмір өлтір кейін байтулл мехсуд алл оған рақым ет бұл барлық кафирен біз мұсылман рет мүжахид мухажири және ансар рет шейіт ешқашан ұмытпа тұтқын ешқашан ұмытпа және аафия сиддики мен саж рисави ешқашан ұмытпа біздің жиһад иншаалл біз тұтқын босатқанш және аллаһ сөз үстем болғанш жалғас radicalization	violent
4	ауғанстан ислам эмираты апта сайынғы түсіндірме арыстандардың қолында мак кристал ақ үй генерал мак кийернен мен эйкенберридің сәтсіздігінен кейін ауғанстандағы ақш күштеріне командирлеуге генерал мак кристалды ұсынды ауғанстанда ақ үйдің билеушілері басшылық деңгейіндегі ауысу қалпына келтіру жұмыстарын жеделдетуге және ақштың соқыр бомбалаудың салдарынан жиі болатын бейбіт тұрғындардың шығындар…	ауғанстан ислам эмират апта сайынғы түсіндірме арыстан қол мак кристал ақ үй генерал мак кийер мен эйкенберри сәтсіздіг кейін ауғанстан ақш күш командирле генерал мак криста ұсын ауғанстан ақ үй билеуші басшылық деңгей ауысу қалп келтіру жұмыс жеделдет және ақш соқыр бомбала сал жиі бол бейбіт тұрғын шығын жою бағыттал де мәлімде propaganda	violent
4	ауғанстан ауғандықтардың отаны мұны ауғандықтарға қалдырыңыз сіз өзіңізді демократтар және адам құқығын қорғаушылар деп атайсыз содан кейін жазықсыз адамдарды түнде үйлерінен шығармаңыз және оларды өлтіріңіз бірақ егер сіз әлі де террорды жалғастырғыңыз келсе және оны жеңіске жетудің қысқа жолы деп санасаңыз онда алдағы көктемде мүжахидтердің жаппай көтерілісі басталғанша күте тұрыңыз сіз мұның б…	ауғанстан ауғандық ота мұны ауғандық қалдыр сіз өз демократ және адам құқығ қорғаушы де ата содан кейін жазық адам түн үй шығарма және ол өлтір бірақ егер сіз әлі де террор жалғастыр кел және оны жеңіс жету қыс жол де сана онда алдағы көкте мүжахид жаппай көтеріліс басталғанш күт тұр сіз мұның бұрынғы қара кең және ауыр екен біл propaganda	violent
4	дәйексөз бұл үмметті жеңіске жетелейді әрдайым алдыңғы қатарда бол quilaay jange де ауғанстан сіз алдыңғы қатарда болдыңыз солтүстік ауғанстанда біз бүкіл әлеммен бетпебет келген кезде сіз алдыңғы шепте болдыңыз шайкотта ауғанстан сіз кеуделеріңізді жауға қарсы қалқан ретінде қолдандыңыз ал қазір сіз пәкістандасыз жағдай аллаһтың сарбаздары шахид абдул хафидх ресейден жылдың жазында ғана келді pr…	дәйексөз бұл үмме жеңіс жетеле әрдайым алдыңғы қат бол quilaay jange де ауғанстан сіз алдыңғы қат бол солтүстік ауғанстан біз бүкіл әлем бетпебет кел кезде сіз алдыңғы шеп бол шайкот ауғанстан сіз кеуде жау қарсы қалқан рет қолда ал қазір сіз пәкістан жағдай аллаһ сарбаз шахид абдул хафидх ресей жыл жаз ғана кел propaganda	violent
4	бұл берлинге одан да жақсысы вашингтонға ұшып барады ал бұл ақ үйдің үстіндегі жер және оны қиратып тастайды такбирді айқайла олар раббыларына иман келтірген жастар еді және біз оларды тура жолға салдық олардың жүректеріне күш бердік зымыран нысанаға бүкіл кэшке соққы берді қаружарақ отқа оранды жақында аударма келді ахи мүмкін сіз де біз үшін аударма жасай аласыз dievoruzge бұл джавад сиддике ағ…	бұл берлин одан да жақсы вашингтон ұш бар ал бұл ақ үй үст жер және оны қират таста такби айқайла олар раббы иман келтір жас ед және біз ол тура жол сал олардың жүрек күш бер зымыран нысана бүкіл кэш соққы бер қаружарақ от ора жақында аударма кел ахи мүмкін сіз де біз үшін аударма жаса ал dievoruzge бұл джавад сидди аға алғаш пайда бол бөліг ме propaganda	violent
4	джихад және қауіпсіздік кеңестері интернетфорумдарда сіз джихадқа барғым келеді маған кім көмектеседі біз қайда кездесуге болады деген мақалаларды жиі оқуға болады оларды қауіпсіздік қызметіндегі арандатушылар немесе шынайы бірақ аңғал мұсылмандар орналастырады біз бұл жұмысты осындай ақымақ бауырластарға жолдағымыз келеді джихад жеке парыз бірақ дұға ретінде белгілі бір шарттардың орындалуын тал…	джихад және қауіпсіздік кеңес интернетфорум сіз джихад бар кел маған кім көмектес біз қайда кездес бол де мақала жиі оқ бол ол қауіпсіздік қызметіндегі арандатушы немесе шынайы бірақ аңғал мұсылман орналастыр біз бұл жұм осындай ақы бауырлас жолда кел джихад жеке парыз бірақ дұ рет белгілі бір шарт орындал талап ет propaganda	violent
4	анасына немесе сенімді достарына кейде кейбір мұсылмандардың туыстық байланысы кәпір күштердің мүшелеріне зиян тигізуінің алдын алады деп ойлайды кавказдағы соғыстың қасіреті соншалықты жоғары деңгейге жеткенін жергілікті полиция қызметкерлері өздерінің содырлық туыстарын немесе содырларға байланысы бар деп күдіктенгендерді атуға ұрлауға және азаптауға тартынбайтындығын нақты түсіну керек хачарой…	ана немесе сенімді дос кейде кейбір мұсылман ту байланыс кәпір күш мүше зиян тигізу алдын ал де ойла кавказ соғ қасірет соншалықты жоғары деңгей жет жергілікті полиция қызметкер өз содырлық туыс немесе содыр байланыс бар де күдіктен ат ұрла және азапта тартынбайтындығ нақты түсіну керек хачаройлық әбу анас дайында дереккөз hunafa com аудар кавказ блог кавказ орталығ propaganda	violent
4	содан кейін араб түбегінен мушриктерді қуып шығыңыз хамза әлкута ия amp бауырлар батальоны чемпионы шейіт ағасы абу убайда әлжаррах оңтүстік кореялық туристер тобына қарсы шәһидтік әрекетін жасады онда төрт адам қаза тапты ал қалғандары хадрамаут провинциясындағы шебам ауданында жарақат алды radicalization	содан кейін араб түбег мушрик қу шығ хамза әлку ия amp бауыр батальон чемпион шейіт аға абу убай әлжаррах оңтүстік кореялық турист тоб қарсы шәһид әрекет жас онда төрт адам қаза тап ал қал хадрамаут провинция шеба аудан жарақат алды radicalization	violent
4	біз бірнеше рет араб түбегіне келген мушриктермен уәде аяқталғанын жарияладық бірақ олар бас тартты бірақ арабия түбегіне кіріп өлтірілді содан кейін олар күн сайын өлім тостағанынан ішуі керек өйткені олардың кепілін және қанын ешқашан әласвад альэнаси үкіметі қорғамайды али абдулла салех алла оның істерін толықтай басқарады және оны басқарады бірақ көпшілік біле бермейді араб түбегіндегі джихад…	біз бірнеше рет араб түбег кел мушрик уәде аяқтал жарияла бірақ олар бас тар бірақ арабия түбег кір өлтір содан кейін олар күн сайын өлім тоста іш керек өйткені олардың кепіл және қан ешқашан әласвад альэнаси үкімет қорғама али абдулл салех алл оның іс толықта басқар және оны басқар бірақ көпшілік біл берме араб түбег джихад ұйым негіз propaganda	violent
4	дихадқа қалай дайындалуға болады өзімді джихадқа қалай үйрете аламын жауапкершіліктен бас тарту джихад дегеніміз не әскери дайындық дегеніміз мұсылмандық міндет емес ниеті сіздің тұрғылықты еліңізде немесе ұлыбританиядағы атыс қаружарақтары бойынша джихад жаттығулары туралы маңызды ескерту білмеуі мүмкін осы тақырып туралы бірнеше электронды хат алғаннан кейін біз осы тақырып туралы шағын мақала …	дихад қалай дайындал бол өз джихад қалай үйрет ал жауапкершілік бас тарту джихад де не әскери дайындық де мұсылман міндет емес ниет сіздің тұрғылықты ел немесе ұлыбритания атыс қаружарақ бойынша джихад жаттығу туралы маңызды ескерту білме мүмкін осы тақырып туралы бірнеше электронды хат ал кейін біз осы тақырып туралы шағын мақала қосу жөн көр propaganda	violent
4	кейбір елдерде джихад жаттығуларын алуға болады бірақ біз кез келген нақты елдің жарамдылығы немесе жарамсыздығы туралы түсінік бере алмаймыз сіз білетін және сенетін адамдармен байланысыңыз олар сізге жақсы кеңес бере алады егер сен алланың алдында адал болсаң алла сенің алдыңда адал болады және ол сені қалаған нәрсені жасаудың жолын табады propaganda	кейбір ел джихад жаттығу ал бол бірақ біз кез кел нақты ел жарамдылығ немесе жарамсыздығ туралы түсінік бер алма сіз біл және сен адам байланыс олар сізге жақсы кеңес бер ал егер сен алла алд адал бол алл сенің алд адал бол және ол сен қала нәрсе жаса жол таб propaganda	violent
4	мені жақсы түсінбеймін деп ойлаймын мен ол түркістаннан емес ол түріктенмін дедім сондықтан мен оны білемін мен оған тиесілі барлық видеоларды көремін ол ауғанстанда операцияларды жүргізді екінші жағынан мен қытай түріктері басып алған шығыс түркістанды білемін сондықтан біз сіздерді қытайлықтарға қарсы қолдаймыз бірақ мен үшін исламдық жерлердің бәрі бірдей қазір барлық ислам жерлері жаулап алын…	мен жақсы түсінбе де ойла мен ол түркістан емес ол түрік де сондықтан мен оны біл мен оған тиесілі барлық видео көр ол ауғанстан операция жүр екінші жағ мен қытай түрік бас ал шығыс түркістан біл сондықтан біз сіз қытайлық қарсы қолда бірақ мен үшін исламдық жер бәрі бірде қазір барлық ислам жер жаула алын сондықтан біз жаула алу тоқтат халиф құр керек propaganda	violent
4	егер сіз біздің түрік тілін түсінсеңіз мен сізді жеке хабарлама арқылы түрікше жазғым келеді соңғы осман және басқа империялар қазір өмір сүрмейді біздің міндетіміз жаңа хилафалар құру айтпақшы мен сіздің жеке хабарламаңызды күтемін мен сізді түрік джихадының сайты http forum takva com index php esselamun aleykum ve rahmatullahi ve barakatuhu propaganda	егер сіз біздің түрік тіл түсін мен сіз жеке хабарлама арқылы түрікш жаз кел соңғы осман және басқа империя қазір өмір сүрме біздің міндет жаңа хилафа құру айтпақшы мен сіздің жеке хабарлама күт мен сіз түрік джихад сай http forum takva com index php esselamun aleykum ve rahmatullahi ve barakatuhu propaganda	violent
4	исламабад пәкістан астанасының оңтүстігінде шииттердің көп жиналған мешітінде жанкештілік жарылыс адамның өмірін қиды бұл ақш одақтас елдегі қауіпсіздік әлкаида мен талибан содырлары өсіп жатқан ауғанстан шекарасынан тыс жерде қалай құлдырап жатқанының соңғы дәлелі зорлықзомбылық propaganda	исламабад пәкістан астана оңтүстіг шиит көп жинал мешіт жанкештілік жарылыс адам өмір қи бұл ақш одақтас ел қауіпсіздік әлкаи мен талибан содыр өс жат ауғанстан шекара тыс же қалай құлдыра жат соңғы дәлел зорлықзомбылық propaganda	violent
4	буш пен браунның ауғанстанға сапарлары және париж конференциясы туралы құрметті мулла ағай ахонд ауғанстан ислам әмірлігінің орынбасары баспасөз мәлімдемесі басқыншы елдердің басшылары мен аға шенеуніктерінің сапарлары және халықаралық конференция негізінен ешқандай нәтижесіз аяқталған ауғанстанның атымен тек символдық құндылықтар бар propaganda	буш пен браун ауғанстан сапар және париж конференция туралы құрметті мулл аға ахонд ауғанстан ислам әмірліг орынбасар баспасөз мәлімде басқынш ел басшы мен аға шенеунік сапар және халықаралық конференция негіз ешқандай нәтижесіз аяқтал ауғанстан ат тек символ құндылық бар propaganda	violent
4	егер олар мұны жасамаса олар әрдайым мужахидтердің шешуші шабуылдарының нәтижесінде масқара болады олардың ауғанстанға көбірек әскер жіберетіні бұл олардың күштерінің көбеюі емес олар қаза тапқан сарбаздардың орнын толтырғысы келеді егер бұл процесс жалғаса берсе олардың әскери күштері толығымен жойылатын күн жақын емес ауғанстан ислам әмірлігі propaganda	егер олар мұны жасама олар әрдайым мужахид шешуші шабуыл нәтиже масқара бол олардың ауғанстан көбірек әскер жібер бұл олардың күш көбею емес олар қаза тап сарбаз орн толтыр кел егер бұл процесс жалға бер олардың әскери күш толығ жойыл күн жақын емес ауғанстан ислам әмірліг propaganda	violent
4	ескерту мұны кафир бақ сайтынан алынған сонымен оның сенімділігі күмән тудырады алайда мұнда ешқандай бұрмалауды немесе ойдан шығаруды ұсынатын ештеңе жоқ алла жақсы біледі дәйексөз талибан жетекшісі мулла омар мохаммадпен минуттық сұхбат пушту қаласында американың дауысы қоғамдық қорымен қаржыландырылды өткен жұмада ақш мемлекеттік хатшысының орынбасарлары мен ұлттық қауіпсіздік кеңесінің жоғары…	ескерту мұны кафи бақ сайт алын сонымен оның сенімділіг күмән тудыр алайда мұнда ешқандай бұрмалау немесе ой шығару ұсын ештеңе жоқ алл жақсы біл дәйексөз талибан жетекші мулл омар мохаммад минуттық сұхбат пушт қала америка дауыс қоғамдық қор қаржыландыр өткен жұма ақш мемлекеттік хатшы орынбасар мен ұлттық қауіпсіздік кеңес жоғары лауазым тұлға қарсылық бол кейін хабар тарат propaganda	violent
4	жеткіліксіз нәрсе жасау демек бұл тұрғыда біз бәріміз де модернміз орта жолға түсеміз кең ауқымды үкімет үшін күрес соңғы жыл бойы жалғасып келеді бірақ одан ештеңе шықпады біз залымдар үкіметін қабылдамаймыз біз зұлым үкіметтің бөлігі болғаннан гөрі өлімді қалаймыз мен саған айтамын осыны есте сақта бұл менің болжауым сіз оған сенесіз бе жоқ па бұл сізге байланысты бірақ күтуге және көруге тура …	жеткіліксіз нәрсе жасау демек бұл тұрғы біз бәрі де модерн орта жол түс кең ауқымды үкімет үшін күрес соңғы жыл бойы жалғас кел бірақ одан ештеңе шықпа біз залым үкім қабылдама біз зұлым үкімет бөліг бол гөрі өл қала мен саған ай осы ес сақта бұл менің болжа сіз оған сен бе жоқ па бұл сізге байланысты бірақ күт және көр тура кел propaganda	violent
4	алькааида жылдары африкаға көшіп келеді мұнда сада альджихад журналының шығарылым маусымы африка аймағындағы мужахидтердің қызығушылығы туралы түсінік берілген мақаланың аудармасы келтірілген есіңізде болсын бұл жыл бұрын жазылған сондықтан кейбір нәрселер жалпы әсіресе әлкаиаидаға әсіресе мүжахидтердің пайдасына өзгерді propaganda	алькааи жыл африка көш кел мұнда са альджихад журнал шығарылым маусым африка аймағ мужахид қызығушылығ туралы түсінік бер мақала аудар келтір ес бол бұл жыл бұрын жазыл сондықтан кейбір нәрсе жалпы әсіресе әлкаиаида әсіресе мүжахид пайда өзге propaganda	violent
4	жалпы бұл континенттің маңызы зор африканы кім қараса оның крестшілерге қарсы соғыста оның қызығушылығы күшжігері мен белсенділігі ұнамайтынын көре алады бұл көптеген потенциалы артықшылығы бар құрлық сондықтан оны пайдалану джихадқа көп пайда әкеледі бұл джихадтың күтілетін мақсаттарына жетуге ықпал етеді африка бұл джихад пен джихадтың ілгерілеуі үшін құнарлы топырақ http theunjustmedia com isl…	жалпы бұл континент маңыз зор африка кім қара оның крестші қарсы соғыс оның қызығушылығ күшжіг мен белсенділіг ұнама көр ал бұл көптеген потенциал артықшылығ бар құрлық сондықтан оны пайдалану джихад көп пайда әкел бұл джихад күтіл мақсат жет ықпал ет африка бұл джихад пен джихад ілгеріле үшін құнарлы топырақ http theunjustmedia com islamic africa htm propaganda	violent
4	сомали диаспорасы қасиетті соғысқа шақыруды тыңдады www inet co za бірі ақштағы такси жүргізушісі екіншісі ұлыбританиядағы наубайшы енді олар өздері туған сомалиге алланың дұшпандарымен күресу үшін оралды могадишу біреуі америка құрама штаттарында такси жүргізушісі екіншісі ұлыбританияда наубайханашы болған енді олар өздері туған сомалиге алланың дұшпандарымен күресу үшін оралды propaganda	сомали диаспора қасиетті соғыс шақыру тыңда www inet co za бірі ақш такси жүргізуші екінші ұлыбритания наубайш енді олар өз туған сомали алла дұшпан күресу үшін ора могадиш біреу америка құрама штат такси жүргізуші екінші ұлыбритания наубайханаш бол енді олар өз туған сомали алла дұшпан күресу үшін ора propaganda	violent
4	біз бәріміз бірдей қалалардан емеспіз бірақ мен сияқты америкадан және еуропаның басқа елдерінен де аллаһтың жауларына қарсы соғысқа қатысатын көптеген жас жігіттер бар және мен олардың көпшілігі келеді деп үміттенемін дереккөз http news za msn com africa article aspx cpdocumentid propaganda	біз бәрі бірде қала емес бірақ мен сияқты америка және еуропа басқа ел де аллаһ жау қарсы соғыс қатыс көптеген жас жігіт бар және мен олардың көпшіліг кел де үміттен дереккөз http news za msn com africa article aspx cpdocumentid propaganda	violent
4	түрмелеріндегі сұмдықтар майкл ашылды ол бұл адам жыл бұрын косоводағы азаттық армиясының лагерінде болған қасіреттерді түсіндірген кезде ашық айтты пышақпен кесілген бірнеше күн тамақсыз қалған атып өлтірілген адамдарды қалай көргенін айтып берді азаматтық азаматтарды қха ұстады және түрмелерде ұстады кейбіреулер өлтірілді сіз бұл нәрселерді көргенде не сезінесіз ол айтты бұл менің өмірімде есім…	түрме сұмдық майкл аш ол бұл адам жыл бұрын косово аза армия лагер бол қасірет түсіндір кезде ашық ай пышақ кес бірнеше күн тамақ қалған ат өлтір адам қалай көр айт бер азаматтық азамат қх ұста және түрме ұста кейбіреу өлтір сіз бұл нәрсе көргенде не сез ол ай бұл менің өмір ес қал сіз бұны адам тіпті жануар да жаса алма radicalization	violent
4	косоводағы біріккен ұлттар ұйымы шенеуніктерінің айтуынша кейбіреулер өлтірілген тағы бір себебі бар біз сөйлескен барлық адамдар өздерінің косовалық патриоттары екендіктерін және ел тәуелсіздігін қорғау үшін қайтадан қару ұстайтындарын айтты бірақ дәл осы жерде тәуелсіздік косовоға өткен жылы келді олардың соғыс мақсатына жетті бұрынғы кла жауынгерлерінің бірі айтқандай қазір өзімізге адал болып…	косово біріккен ұлт ұйым шенеунік айт кейбіреу өлтір тағы бір себебі бар біз сөйлес барлық адам өз косовалық патриот екендік және ел тәуелсіздіг қорғау үшін қайта қару ұста ай бірақ дәл осы же тәуелсіздік косово өткен жыл кел олардың соғыс мақсат же бұрынғы кл жауынгер бірі айтқанда қазір өз адал бол нақты мемлекет құр кез кел propaganda	violent
4	орналастырылған pm шабель сомалия могадихсу м желісі эфиопия әскерлері мен исламшыл көтерілісшілер арасындағы ауыр шайқас кезінде кемінде он адам қаза тауып жиырмадан астам адам жарақат алды сәрсенбіде куәгерлер мен шенеуніктер могадишодан солтүстікке қарай якшид ауданында күштер жиналды бір отбасының жеті адамы үйіне миномет құлап ондаған адам жарақат алды radicalization	орналастырыл pm шабель сомалия могадихс м желі эфиопия әскер мен исламшыл көтерілісші ара ауыр шайқас кез кемінде он адам қаза тау жиырма астам адам жарақат алды сәрсенбі куәгер мен шенеунік могадишо солтүстік қарай якшид аудан күш жина бір отбас жеті адам үй миномет құла ондаған адам жарақат алды radicalization	violent
4	эфиопиялықтармен деп аталатын келісімге бойкот жариялауға шақырамыз деді әбу мансур сомалияны азат ету одағына сілтеме жасап эфиопиялық әскерлер сомалиге әлсіз өтпелі үкіметке көмектесу үшін жылы кірді эфиопияның ұзаққа созылған оккупациясы миллиондаған тұрғындарды ығыстырып мыңдаған адамның өмірін қиды shabelle media network авторы ахмеднор мохамед фарах propaganda	эфиопиялық де атал келісім бойкот жарияла шақыр де әбу мансу сомалия азат ету одағ сілтеме жаса эфиопиялық әскер сомали әлсіз өтпелі үкімет көмектес үшін жыл кір эфиопия ұзақ созыл оккупация миллиондаған тұрғын ығыстыр мыңдаған адам өмір қи shabelle media network авто ахмедно мохамед фарах propaganda	violent
4	біз сіздің соңғы жаңалықтарыңызды қадағалап отырмыз және бұл біздің жүрегімізді зор қуанышқа толтырады сіздерді жеңістеріңіз бен жетістіктеріңізбен құттықтағымыз келеді альшабаб өздері басқаратын аудандарды кеңейтіп қана қоймай олар шариғатты жүзеге асырды және бізге мұсылмандар ретінде біздің жағдайымызды қалай өзгертуіміз керек екендігінің нақты мысалын келтірді propaganda	біз сіздің соңғы жаңалық қадағала отыр және бұл біздің жүрег зор қуаныш толтыр сіз жеңіс бен жетістік құттықта кел альшабаб өз басқар аудан кеңейт қана қойма олар шариғат жүзеге ас және бізге мұсылман рет біздің жағдай қалай өзгерт керек екендіг нақты мысал кел propaganda	violent
4	халықтың көпшілігі трайбализмнің надандықтың және шариғатты қорлау науқанының зардабын тартып жатыр сондықтан сіз адамдардың жүрегі мен санасын иеленіп оларды фитрасына қайтаруыңыз керек егер менің жағдайым рұқсат етілген болса мен сізге қосылудан және сіздің қатарыңызда солдат болудан тартынбаймын бауырыңыз анвар альавлак http www anwaralawlaki com abofsomalia propaganda	халық көпшіліг трайбализ надандық және шариғат қорла науқан зардаб тарт жатыр сондықтан сіз адам жүрег мен сана иелен ол фитра қайтар керек егер менің жағдай рұқсат ет бол мен сізге қосылу және сіздің қат солдат болу тартынба бауыр анвар альавлак http www anwaralawlaki com abofsomalia propaganda	violent
4	алькаида сомалилерді кемелерге шабуыл жасауға шақырады сәуір cbs сауд арабиясының алькаида аға операциясы сомали джихадшыларын теңіздегі қарақшылардың шығанағында теңіздегі крестшілер күштеріне шабуылдарын күшейтуге шақырды аден және францияның африкадағы ең ірі әскери базасы орналасқан көрші джибути жерінде сомалидегі біздің сабырлы бауырларымызға сақ болыңыздар дайындалыңыздар recruitment	алькаи сомали кеме шабуыл жаса шақыр сәуір cbs сауд арабия алькаи аға операция сомали джихадшы теңіз қарақшы шығанағ теңіз крестші күш шабуыл күшейт шақ аден және франция африка ең ірі әскери база орналас көрші джибути же сомали біздің сабырл бауыр сақ бол дайындал recruitment	violent
4	аллаға ант етсек біз олармен арабия түбегінде үлкен қаланы ашамыз ол қаласа крест жорықтарын тазартып аймақтағы крест жорықтары мен еврейлердің амбицияларын тоқтататын жеңістің кілті бұл нато мен ішкі күштер содырларға көбірек қысым көрсетіп жатқан пәкістан мен ауғанстандағы алькаида мен талибанды қыздыруға тырысуға және ант қабылдауға ант болды дереккөз propaganda	алла ант ет біз олармен арабия түбег үлкен қала аш ол қала крест жорық тазарт аймақ крест жорық мен еврей амбиция тоқтат жең кілт бұл нато мен ішкі күш содыр көбірек қысым көрсет жат пәкістан мен ауғанстан алькаи мен талибан қыздыр тырыс және ант қабылда ант бол дереккөз propaganda	violent
4	цитата алдымен көтерілісші сирия осы дінді ұстанушыларға қарсы үлкен соғыс жоспарлап отыр және ол егер бауырластарға қысым көрсетуді күшейтсе олармен қатты төбелес болатынын біледі өйткені олар қудалауды елемейтінін біледі және біз бұл ұрысты бастамадық егер олар соғысуды таңдаса онда мен сириядағы сатқындарға және олардың артынан араб тавагеті мен сионистік қарғысшыларға айтамын propaganda	цита алд көтерілісш сирия осы дін ұстанушы қарсы үлкен соғыс жоспарла отыр және ол егер бауырлас қысым көрсету күшейт олармен қатты төбелес бол біл өйткені олар қудалау елеме біл және біз бұл ұр бастама егер олар соғысу таңда онда мен сирия сатқын және олардың арт араб таваге мен сиони қарғысшы ай propaganda	violent
4	адамдар бостандықты күш пен абыройды іздейді және сіз жүзеге асырылатын нәрсе сіз мұны естіп қана қоймай американдықтар мен еврейлердің жаңа құлдары боласыз мен алладан а айқышты жеңіп алушыны оның тавагет құлдарының жеңімпазын және шаам елдерінің рыцарларын әбу хуссейн шакир әлабссиді және оның отбасын және онымен бірге жүргендерді тұтқындауды сұраймын олардың жүректерін біріктіріп өлтірілгендер…	адам бостандық күш пен абырой ізде және сіз жүзеге асырыл нәрсе сіз мұны ест қана қойма американдық мен еврей жаңа құл бол мен алла а айқыш жең алушы оның тавагет құл жеңімпаз және шаа ел рыцар әбу хуссейн шаки әлабсси және оның отбас және онымен бірге жүр тұтқындау сұра олардың жүрек біріктір өлтіріл шейіт рет қабылда жалғасы бар иншаллаһ ассаламуалейку propaganda	violent
4	шабель сомалия могадишу sh network шейх моктар робов али абу мансор ретінде белгілі әлшабаб исламистік тобының өкілі түні бойы телефон арқылы баспасөз мәслихатын өткізді және олардың соңғы қастандықтарға қатысы барын жоққа шығарды сомали астанасы могадишода шейх абу мансор атылып өлтірілгендердің әйгілі исламшыл күрескерлер болғанын және сомалиге басып кірген эфиопия әскерлеріне қарсы соғысқа қат…	шабель сомалия могадиш sh network шейх мок робов али абу мансо рет белгілі әлшабаб ислами тоб өкіл түн бойы телефон арқылы баспасөз мәслихат өт және олардың соңғы қастандық қатыс бар жоқ шығ сомали астана могадишо шейх абу мансо атыл өлтіріл әйгілі исламшыл күрескер бол және сомали бас кірген эфиопия әскер қарсы соғыс қатыс және ол олардың өлтірілу арт емес екен ай propaganda	violent
4	астанадағы кейбір базаларға шабуыл жасалғанын олар шабуыл жасаған топтардың екеуін және бір автокөлікті басып алды деп мәлімдеді альшабаб исламдық ұйымының мәлімдемесі ислам соттар одағының лауазымды тұлғалары могадишода жақында болған кейбір офицерлерді өлтірудің артында альшабаб ұйымы тұр деген айғақтар бар деп мәлімдеді propaganda	астана кейбір база шабуыл жасал олар шабуыл жаса топ екеу және бір автокөлік бас алды де мәлімде альшабаб исламдық ұйым мәлімде ислам сот одағ лауазым тұлға могадишо жақында бол кейбір офицер өлтіру арт альшабаб ұйым тұр де айғақ бар де мәлімде propaganda	violent
4	ирактағы алькаида жетекшісі wmd джихадына зәру екенін жариялады cbs news тергеулер жүргізді осы постқа түсініктеме ирактағы алькаиданың жетекшісі жаулардың кәдімгі қарудан артықшылығын өтеу үшін химиялық биологиялық және тіпті ядролық қаруды алу қажеттігіне тоқталды әбу хамза әлмухаджирдің пікірлері дүйсенбіде интернетте жарияланған аудио сұхбатында айтылды propaganda	ирак алькаи жетекші wmd джихад зәр екен жариял cbs news тергеу жүр осы пост түсініктеме ирак алькаида жетекші жау кәдімгі қару артықшылығ өтеу үшін химиялық биологиялық және тіпті ядролық қару алу қажеттіг тоқта әбу хамза әлмухаджи пікір дүйсенбі интернет жариялан аудио сұхбат айт propaganda	violent
4	израильде тым радикалды үкімет орныққандықтан одан бетер жамандық әлі келе бермейтінін ескертті альмухажир американың бұдан былай мұсылмандарға қарсы тағы бір соғысқа қатыса алмайтынын айтты және еуропалықтар мен ирандықтардың енді крестшілердің исламға қарсы соғысын бастайды деп болжады код http www cbsnews com blogs monitor entry shtml propaganda	израиль тым радикал үкімет орныққандық одан бетер жаман әлі келе берме ескер альмухажи америка бұдан былай мұсылман қарсы тағы бір соғыс қатыс алма ай және еуропалық мен ирандық енді крестші ислам қарсы соғыс баста де болжа код http www cbsnews com blogs monitor entry shtml propaganda	violent
4	дәйексөз бастапқыда tarbiya саламам алейкум ихваани уа ахавати жоғарыда келтірілген мақаланы оқығаннан кейін мен сізге аздан шыққан өтірік екенін айта аламын куффар өтірік айтқандарына мән бермеңіз осы мақалада қандай күлкілі талаптар айтылған талибан мухажирді руфуз етті propaganda	дәйексөз бастапқы tarbiya салама алейку ихваани уа ахавати жоғары келтір мақала оқы кейін мен сізге аз шық өтірік екен ай ал куфф өтірік айт мән берме осы мақала қандай күлкіл талап айтыл талибан мухажи руфуз ет propaganda	violent
4	тағы бір мунафик ақпарат агенті өзінің визасын азаматтығын алу үшін фидтерге тағы да өтірік айтты мен олар ең нашар сценарийде зымырандар мен оқдәрілерді алып жүруге болатындай етіп ойладым егер олар шайқаста пайдалы болса егер олар ұятсыз болса бауырлас осы американдықтарға қиял жасау керек бұл тіпті хижра жасауға хиджра жасаудан адамдарды арылтудың бір тәсілі болуы мүмкін propaganda	тағы бір мунафик ақпарат агент өзінің виза азаматтығ алу үшін фид тағы да өтірік ай мен олар ең нашар сценарий зымыран мен оқдәрі алып жүр болатында ет ойла егер олар шайқас пайдалы бол егер олар ұят бол бауырлас осы американдық қиял жасау керек бұл тіпті хижр жаса хиджр жасау адам арылт бір тәсіл бол мүмкін propaganda	violent
4	ассаламу алейкум дәл менің жеке жазбаларымда мұсылмандарға жеке джихад міндеттерін орындауды джихадты ұйымдастыруға үйымдастырылған ішкі топ құруға кедергі келтіретін қауіпсіздік проблемаларына қарамастан ұсынып отырмын міне мен бұдан бір жыл бұрын жазған және ші ғасырдың жиһадтары жеке қызығушылық пен қатысуды талап етеді propaganda	ассалам алейку дәл менің жеке жазба мұсылман жеке джихад міндет орындау джихад ұйымдастыр үйымдастырыл ішкі топ құр кедергі келтір қауіпсіздік проблема қарамастан ұсын отыр міне мен бұдан бір жыл бұрын жаз және ші ғасыр жиһад жеке қызығушылық пен қатысу талап ет propaganda	violent
4	наркоанализ және өтіріктерді анықтаудың басқа әдістері қазір мұсылман солдатын еске алу кезінде жиірек қолданылуы мүмкін басқа кедергілер жалдаушылар үшін ұят дегенді білдіреді ұят дегеніміз өлі және тазаланбаған ги позицияларын толтыратын қорқақтар мен пайдасыз адамдар көп деген сөз қысқасы ұйқысыз уақыт мұсылмандармен байланысудың айқын қорқынышты болуына байланысты біздің халықты ми жууға және…	наркоанализ және өтірік анықта басқа әдіс қазір мұсылман солд ес алу кез жиірек қолданыл мүмкін басқа кедергі жалдаушы үшін ұят де білдір ұят де өлі және тазаланба ги позиция толтыр қорқақта мен пай адам көп де сөз қысқа ұйқы уақыт мұсылман байланыс айқын қорқыныш бол байланысты біздің халық ми жу және ол кафтар қат қос көбірек көңіл бөл кел propaganda	violent
4	дәйексөз бастапқыда binyamine интернеттегі көру сайтымен бөлісуден тартынбаңыз оны ережелері рұқсат етілген форумға орналастырыңыз кәпир әскерінде қорқыныш оларды күтіп тұрған тағдырды көрсетеді ассалаумағалейкум құрметті бауырым сіз форумды білесіз сіз өзіңіз қатысасыз онда сіз бұл бас кесетін бейнелерді орналастыруға рұқсат етілді ме жоқ па деген сұрақты қойдыңыз ал әкімдер әйелдер балалар бұл …	дәйексөз бастапқы binyamine интернет көру сайт бөлісу тартынба оны ереже рұқсат ет форум орналастыр кәпи әскер қорқыныш ол күт тұр тағ көрсет ассалаумағалейку құрметті бауыр сіз форум біл сіз өз қатыс онда сіз бұл бас кес бейне орналастыр рұқсат ет ме жоқ па де сұрақ қой ал әкім әйел бала бұл сайт кір де жауап беру бас тар propaganda	violent
4	куфраны басу сияқты алвалая валь бараа туралы білмейді және с осы форумнан шабыттандырған мен жасаған ережелер онда ол бірнеше күннің ішінде жад шұңқырынан жоғалып кетер еді тақырыптан секіргеніңіз үшін кешіріңіз бірақ иншалла сізге сізге хабарлау керек еді көмектескіңіз келсе осы вебсайтқа өз үлесіңізді қосыңыз иншалла сіздің күшжігеріңіз жеміс әкеледі және ысырап болмайды уәлсалам propaganda	куфра басу сияқты алвалая валь бара туралы білме және с осы форум шабыттандыр мен жаса ереже онда ол бірнеше күн іш жад шұңқыр жоғал кет ед тақырып секір үшін кешір бірақ иншалл сізге сізге хабарла керек ед көмектес кел осы вебсайт өз үлес қос иншалл сіздің күшжіг жеміс әкел және ысырап болма уәлсала propaganda	violent
4	әркім сіз жасау әдістерін үйренуіңіз керек маңызды және сіз химиялық қару шығара аласыз үйреніңіз және қолданыңыз мен қаружарақ пен қазіргі соғыс туралы бәрін білемін мен соман мен сарин газын және кезкелген жарылғыш зат шығара аламын сіз барлығын бірнеше компрессорлы және вакуумды машинамен көмірмен және аммониймен hno және naoh лиохпен hpo және so және сумен жасай аласыз propaganda	әркім сіз жасау әдіс үйрен керек маңызды және сіз химиялық қару шығар ал үйрен және қолдан мен қаружарақ пен қазіргі соғыс туралы бәрін біл мен соман мен сарин газ және кезкел жарылғыш зат шығар ал сіз барлығ бірнеше компрессорл және вакуум машина көмір және аммоний hno және naoh лиох hpo және so және су жаса ал propaganda	violent
4	менің әкем қайтадан кафтерлермен және мұсылман өлтірушілермен күресу үшін боснияға кетті олар балқан ормандарында мұсылмандарды ұстады жылы олар шешенияға кетті қазір менің достарым ауғанстан мен пакистанда біз жиһадты ақшамен қанымызбен және жұмысымызбен қолдай аламыз оқ доллар және канас доллар ал зымыран доллар ал зымырандардың бағасы жоғары көлігіңізді сатыңыз және бізге жолаушылар ұшағын аты…	менің әке қайта кафтер және мұсылман өлтіруші күресу үшін босния кет олар балқан орман мұсылман ұста жыл олар шешения кет қазір менің дос ауғанстан мен пакистан біз жиһад ақша қан және жұмыс қолда ал оқ доллар және канас доллар ал зымыран доллар ал зымыран баға жоғары көліг сат және бізге жолаушы ұшағ ат түсір propaganda	violent
4	тоқ жанғұт бауырым мен исламның мелайю патшалығына қалай келгендігі туралы ойлаймын халифа немесе сұлтания кезінде болды ма тарихи тұрғыдан фатани даруссаллам малайзияның құрамына кірді ме мен малайзияда бірнеше жыл болдым шындығында мен мұнда хижра жасай аламын деп ойладым propaganda	тоқ жанғұт бауыр мен ислам мелайю патшалығ қалай келгендіг туралы ойла халиф немесе сұлтания кез бол ма тарихи тұрғы фатани даруссалла малайзия құрам кір ме мен малайзия бірнеше жыл бол шындығ мен мұнда хижр жаса ал де ойла propaganda	violent
4	бұл жақсы жаңалық олар фатанаи халқына лайықты исламдық жиһадты насихаттай алады деп сенемін иншалла олар шынымен адамдарды шариғатқа шақырады ма немесе тек патаниді қайтарғысы келеді ме егер олар бар болса девахи мен кем дегенде иншаллаһ олар ондағы адамдарды калиматуллахияляя үшін джихадты түсінуге үйрететініне өте қуаныштымын уәжакаллаһу ғайыр propaganda	бұл жақсы жаңалық олар фатанаи халқ лайықты исламдық жиһад насихатта ал де сен иншалл олар шын адам шариғат шақыр ма немесе тек патани қайтар кел ме егер олар бар бол девахи мен кем де иншаллаһ олар ондағы адам калиматуллахияляя үшін джихад түсін үйрет өте қуанышты уәжакаллаһ ғайы propaganda	violent
4	aslamoalaikum бауырым бұл мәселеде дәлелдеуге тура келеді егер сіз пакистан газетін оқитын болсаңыз тіпті журнал мен газеттерге тиесілі болсаңыз let және джем сияқты ұйымдарға бұл талибан мен алкеда сияқты мүжахидтерге қарсы жаңалықтармен толықты және олар пакистан армиясымен және армиясымен тығыз байланысты propaganda	aslamoalaikum бауыр бұл мәселе дәлелде тура кел егер сіз пакис газ оқитын бол тіпті журнал мен газет тиесілі бол let және джем сияқты ұйым бұл талибан мен алке сияқты мүжахид қарсы жаңалық толық және олар пакис армия және армия тығыз байланысты propaganda	violent
4	пәкістандағы исламдық ұйымдардағы немесе басқалары христиан крест жорықтарының әскери қылмыскерлері мен оның қуыршақ агенттері қатыгез пұтқа табынушы билеушілердің шектеулерінен босатылған джихад керуеніне қосылыңыз пәкістан мұсылмандары сізге опасыздық жасаған опасыздық жасаған және пәкістанды қиратқандар пәкістанның сатқын үкіметі және оның мұсылмандарды өлтіретін әскері http ansarnet info show…	пәкістан исламдық ұйым немесе басқа христиан крест жорық әскери қылмыскер мен оның қуыршақ агент қатыгез пұт табынуш билеуші шектеу босатыл джихад керуен қосыл пәкістан мұсылман сізге опасыз жаса опасыз жаса және пәкістан қират пәкістан сатқ үкімет және оның мұсылман өлтір әскер http ansarnet info showthread php lashker taiba propaganda	violent
0	адамның басшысы ақыл	адам басшы ақыл	neutral
0	жетекшісі талап	жетекші талап	neutral
0	жолаушысы ой	жолаушы ой	neutral
0	жолдасы кәсіп	жолда кәсіп	neutral
0	қорғаны сабыр	қор сабыр	neutral
0	қорғаушысы мінез	қорғаушы мінез	neutral
0	сынаушысы халық саққұлақ би	сынаушы халық саққұлақ би	neutral
0	жеті ғашық	жеті ғашық	neutral
0	ләйлі мәжнүн	ләйл мәжнүн	neutral
0	фархад шырын	фархад шырын	neutral
0	таһир зуһра	таһи зуһр	neutral
0	арзу қамбар	арз қамб	neutral
0	уәлік ғарра	уәлік ғарр	neutral
0	уәки күлшаһ	уәки күлшаһ	neutral
0	жүсіп зылиқа	жүс зыли	neutral
0	жеті шәріп жеті әулие	жеті шәр жеті әулие	neutral
0	меке шәріп	ме шәр	neutral
0	мәдина шәріп	мәдина шәр	neutral
0	бұхар шәріп	бұх шәр	neutral
0	шам шәріп	шам шәр	neutral
0	қатым шәріп	қат шәр	neutral
0	құддыс мысыр шәріп	құддыс мысыр шәр	neutral
0	кәләм шәріп құран	кәлә шәр құран	neutral
0	жеті қазына	жеті қазына	neutral
0	ер жігіт	ер жігіт	neutral
0	сұлу әйел	сұл әйел	neutral
0	ақыл білім	ақыл білім	neutral
0	жүйрік ат	жүйрік ат	neutral
0	қыран бүркіт	қыран бүркіт	neutral
0	берен мылтық	берен мылтық	neutral
0	жүйрік тазы	жүйрік тазы	neutral
0	жеті ғалам	жеті ғалам	neutral
0	аспан жоғары ғалам	аспан жоғары ғалам	neutral
0	жер орта ғалам	жер орта ғалам	neutral
0	жер асты төмендегі ғалам	жер асты төмендегі ғалам	neutral
0	жеті күн	жеті күн	neutral
0	арғы күн	арғы күн	neutral
0	ауыр күн	ауыр күн	neutral
0	соңғы күн	соңғы күн	neutral
0	сәрсенбі сәтті күн	сәрсенбі сәтті күн	neutral
0	жұма қасиетті күн	жұма қасиетті күн	neutral
0	жеті жұт	жеті жұт	neutral
0	жұт мал қырылу	жұт мал қырыл	neutral
0	оба ауру	оба ауру	neutral
0	топан су	топан су	neutral
0	жеті жоқ	жеті жоқ	neutral
0	жерде өлшеуіш жоқ	же өлшеуіш жоқ	neutral
0	аспанда тіреуіш жоқ	аспанда тіреуіш жоқ	neutral
0	таста тамыр жоқ	таста тамыр жоқ	neutral
0	тасбақада талақ жоқ	тасбақа талақ жоқ	neutral
0	аллада бауыр жоқ	алла бауыр жоқ	neutral
0	аққуда сүт жоқ	аққу сүт жоқ	neutral
0	жылқыда өт жоқ	жылқы өт жоқ	neutral
0	жеті жетім	жеті жетім	neutral
0	тыңдамаған сөз жетім	тыңдама сөз жетім	neutral
0	киюсіз тозған бөз жетім	кию тоз бөз жетім	neutral
0	иесіз қалған жер жетім	ие қалған жер жетім	neutral
0	басшысы жоқ ел жетім	басшы жоқ ел жетім	neutral
0	аққу қазсыз көл жетім	аққу қаз көл жетім	neutral
0	замандасы қалмаса бірінен де сол жетім	замандас қалма бір де сол жетім	neutral
0	жеті ата	жеті ата	neutral
0	арғы ата	арғы ата	neutral
0	түп ата	түп ата	neutral
0	тек ата	тек ата	neutral
0	жеті қат көк	жеті қат көк	neutral
0	есекқырғын меркурий	есекқырғ меркури	neutral
0	қызыл жұлдыз марс	қызыл жұлдыз марс	neutral
0	мүштәри юпитер	мүштәри юпи	neutral
0	жеті амал	жеті амал	neutral
0	күннің тоқырауы	күн тоқыра	neutral
0	қарашаның қайтуы	қараша қайт	neutral
0	үркердің батуы	үрк бат	neutral
0	мұздың қатуы	мұз қат	neutral
0	киіктің матауы	киік мата	neutral
0	қыс тоқсан	қыс тоқсан	neutral
0	ай тоғамы	ай тоғам	neutral
0	қабырғаға ал достарың да бiле жүрсін	қабырға ал дос да бiл жүрсін	neutral
0	сұрақ қойады екінші өмірде дайын бол	сұрақ қой екінші өмір дайын бол	neutral
0	өмір шындығы	өмір шындығ	neutral
0	анадан артық жақын жан жоқ	ана артық жақын жан жоқ	neutral
0	тер мен еңбек қалайда сені мақсатыңа жеткізеді	тер мен еңбек қалай сен мақсат жеткіз	neutral
0	енді бірінші болып жазбаймын көрейік мені қашан еске алатындарыңды	енді бірінші бол жазба көр мен қашан ес ал	neutral
0	адамдардың соншалықты еріншекітігі осы сандарды оқымай кетті оқымай кетсең лайк	адам соншалықты еріншекітіг осы сан оқыма кет оқыма кет лайк	neutral
0	сен ойланып жүргенде басқалар сенің орныңа істеп қояды	сен ойлан жүр басқа сенің орн істе қоя	neutral
0	әрбір сәби бақытты болуға тиіс ал сіз қалай ойлайсыз	әрбір сәби бақытты бол тиіс ал сіз қалай ойла	neutral
0	менде өзімнің қалауымды табамын	менде өзімнің қалау таб	neutral
0	сенде кандай ios лайк android коммент	сенде канда ios лайк android коммент	neutral
0	болашақ жарың қандай	болашақ жар қандай	neutral
0	анаңды жақсы көресіңбе club иә әрине club жоқ адам дауыс берді	ана жақсы көресіңб club иә әрине club жоқ адам дауыс бер	neutral
0	құттықтаймын қазақ елі гена өзінің қарсыласын раундта нокаутпен жеңді	құттықта қазақ ел ген өзінің қарсылас раунд нокаут же	neutral
0	алға қазақстан жаса қазақстан	алға қазақстан жаса қазақстан	neutral
0	анамнын атымен ант етем club анашым сөзін басып тіркелем	анамн ат ант ете club анаш сөз бас тіркеле	neutral
0	ант еттің ба орында	ант ет ба орында	neutral
0	ал кеттік саған қайсысы түсті	ал кет саған қайсысы түсті	neutral
0	нағыз мұсылман жандар айды бассыншы club	нағыз мұсылман жан ай бассынш club	neutral
0	ешқандай мейрамхана анамның дайындайтын тағамын алмастыра алмайды	ешқандай мейрамхана ана дайында тағ алмастыр алма	neutral
0	келісесіздерме комментке	келісесіздер коммент	neutral
0	ұнатсаң лайк	ұнат лайк	neutral
0	кыз бен ұлдың арасында достык бола ма иә like жоқ комент	кыз бен ұл ара достык бола ма иә like жоқ комент	neutral
0	сыйластықтан асқан махаббат жоқ мұхаммед пайғамбар	сыйластық ас махаббат жоқ мұхаммед пайғамбар	neutral
0	бұл ағамыз қанша likeқа лайық екен	бұл ағ қанша like лайық екен	neutral
0	қайрат ағамыз құлап қалмасын кеттік	қайрат ағ құла қалма кет	neutral
0	кім үшін лайк бастың	кім үшін лайк бас	neutral
0	дұрыс армандай біл армандар орындалады	дұрыс арманда біл арман орындал	neutral
0	қай ыдыс бірінші толады	қай ыдыс бірінші тол	neutral
0	ұзақ жасашы анашым қартаймашы әкешім	ұзақ жасаш анаш қартаймаш әкеш	neutral
0	бұл жұмбақты адам таба алмайды екен берілген сүретте қанша сіріңке көріп тұрсың	бұл жұмбақ адам таб алма екен бер сүрет қанша сірің көр тұр	neutral
0	касыңда қартайғанша болғым келеді	кас қартайғанш бол кел	neutral
0	әкем мен анамды қалайда меккеге жіберемін	әке мен ана қалай мекке жібер	neutral
0	сізде де осындай жағдай болды ма	сіз де осындай жағдай бол ма	neutral
0	сен телефоныңды қалай ұстайсың мен	сен телефон қалай ұста мен	neutral
0	ешқашан мұңайма дейді алайда өздерінде де бір мұң	ешқашан мұңай де алайда өз де бір мұң	neutral
0	өмірдегі ең қиын нәрсе жігіті бар қызды сүйіп қалу	өмір ең қиын нәрсе жігіт бар қыз сүй қалу	neutral
0	бұл ойынды кім біледі білетіндерден	бұл ой кім біл біл	neutral
0	қолыңыз бос болса шүкір деп жаза кетіңіз	қол бос бол шүкі де жаза кет	neutral
0	ұқсастық деп осыны айт	ұқсастық де осы айт	neutral
0	еркенің фанаттары барма	ер фанат барма	neutral
0	адамды бағала	адам бағала	neutral
0	қолыңнан ұшырып аласың	қол ұшыр ал	neutral
0	барі уақытша	бар уақытша	neutral
0	өз атыңды ші қатарсыз жазып көр	өз ат ші қат жаз көр	neutral
0	менікі кг	менік кг	neutral
0	қазақ қызы немесе кəріс қызы	қазақ қыз немесе кəріс қыз	neutral
0	хабиб қай елге көрсетіп тұр	хабиб қай ел көрсет тұр	neutral
0	қазақ қызына қанша лайк	қазақ қыз қанша лайк	neutral
0	ал көрейік мен баса алдым	ал көр мен бас ал	neutral
0	есіміңде б әріпі болса лайк	есім б әріп бол лайк	neutral
0	қазақ қызы лайк қырғыз қызы комент	қазақ қыз лайк қырғыз қыз комент	neutral
0	маған түсті ал саған	маған түсті ал саған	neutral
0	сен қай жігіттің өнерін жақсы көресің	сен қай жігіт өн жақсы көр	neutral
0	мен төреғали	мен төреғали	neutral
0	қандай қиыншылық болмасын сүйемін сені қазақстан	қандай қиыншылық болма сүй сен қазақстан	neutral
0	қайда мыналар деп тупить ете саласың ғооо	қайда мына де тупить ет сал ғооо	neutral
0	осы саусағынмен лайк басып коменткее дайын деп жазып көрші	осы саусағын лайк бас коментке дайын де жаз көрші	neutral
0	қолыннан келмейді	қолын келме	neutral
0	қыздардың даа ер бала болғысы келген кездері болған шығар иәә	қыз да ер бала бол кел кез бол шығар иәә	neutral
0	ол отырмаа	ол отырма	neutral
0	жүр қасынан өтейік	жүр қас өт	neutral
0	қыздар таныс паа	қыз таныс па	neutral
0	біз қыздар онлайн болып тұрсақ та біраз шаруа бітіріп жүреміз ғоой	біз қыз онлайн бол тұр та біраз шаруа бітір жүр ғоо	neutral
0	басқалар жігіттерін қызғансаа ал мен подругаларымды қызғанам	басқа жігіт қызғанса ал мен подруга қызғана	neutral
0	бір үйдің қыздары екігее бөлінеді	бір үй қыз екіге бөлін	neutral
0	осы ұлдардың голосовойдағы дауыстары қатты ұнайды шее	осы ұл голосовой дауыс қатты ұна ше	neutral
0	магазингее барып не алатыныңды ұмытып қалған кездерің болды маа	магазинге бар не ал ұмыт қалған кез бол ма	neutral
0	лубөйің алш	лубөй алш	neutral
0	жігіттердің достығын еш қандай қыз түсінбейді	жігіт достығ еш қандай қыз түсінбе	neutral
0	менде бəрі болады бірак өз уақытымен	менде бəрі бол бірак өз уақыт	neutral
0	ей адамдар шүкіршілік етіңдер	ей адам шүкіршілік ет	neutral
0	бұл өмірде атаананың барына	бұл өмір атаана бар	neutral
0	мақтады ма асып таспа	мақта ма ас тасп	neutral
0	мазақтады ма сабыр сақта	мазақт ма сабыр сақта	neutral
0	сырты сұлу не керек жаны сұлу болмаса	сыр сұл не керек жан сұл болма	neutral
0	текке жүріп не керек мәңгі бірге болмаса	тек жүр не керек мәңгі бірге болма	neutral
0	тeгін лайкты aямайықшы	тeг лайк aямайықш	neutral
0	өзгелер ойлагандай емес өзің қалағандай өмір сүр	өзге ойлаганда емес өзің қалағанда өмір сүр	neutral
0	жақында права аламдалаға шықпаңдар	жақында прав аламдала шықпа	neutral
0	нағыз жігіттердің баратын екі ғана жері бар	нағыз жігіт бар екі ғана же бар	neutral
0	мешіт және спортзал	мешіт және спортзал	neutral
0	бұйыртса бұл жерге де жетермін	бұйырт бұл же де жет	neutral
0	жігітше айтам сені қалайда сындырамын	жігітш айта сен қалай сындыр	neutral
0	жігітің болса оныда сындырамын	жігіт бол оны сындыр	neutral
0	маған қыс мезгілі ұнайдыөйткені сол мезгілде қыздар жабық киінеді	маған қыс мезгіл ұнайдыөйт сол мезгіл қыз жабық киін	neutral
0	патша бол тек бір ханшайымға	патша бол тек бір ханшайым	neutral
0	жігітер бағасын берер	жігіт баға бер	neutral
0	қабырғаңа сақтап қой	қабырға сақта қой	neutral
0	достарыңныңда көруіне себепші бол	достарыңн көр себепш бол	neutral
0	мағаң десең бүкіл әлемді тіреп тұр	маға де бүкіл әлем тіре тұр	neutral
0	маған ешкім авторитет емес	маған ешкім авторитет емес	neutral
0	бəріне төземін шыдаймын тек анамның көз жасына емес	бə төз шыда тек ана көз жас емес	neutral
0	бір ғана сурет мыңдаған сезім	бір ғана сурет мыңдаған сезім	neutral
0	еңбекті лайкпен бағалап кетейік	еңбек лайк бағала кет	neutral
0	еййй бауырым тоқта	ейй бауыр тоқта	neutral
0	абайлап сен боқта	абайла сен боқ	neutral
0	шеше ойыншық емес	шеш ойыншық емес	neutral
0	біреуде ол жоқ та	біреу ол жоқ та	neutral
0	шыда шыда шыдай түс шыда тағы	шыда шыда шыда түс шыда тағы	neutral
0	шыдамдыны мына өмір ұнатады	шыдамды мына өмір ұнат	neutral
0	құдайдан жауларым қасыма жоламасыншы деп тілеп едім достарым жоғалып жатыр	құдай жау қас жоламасынш де тіле ед дос жоғал жатыр	neutral
0	қымбат көлік алған кезінде бірге жаяу жүрген достарыңды ұмытпа	қымбат көлік ал кез бірге жаяу жүр дос ұмытп	neutral
0	аналарымыз үшін лүпілдетейікші	ана үшін лүпілдетейікш	neutral
0	көңілім қалсадасүйемін бірақ та	көңіл қалсадасүй бірақ та	neutral
0	қазақтың жігіті өзінің абыройын қызының арымен өлшеген	қазақ жігіт өзінің абырой қыз ар өлше	neutral
0	үрген итке үндеме өзіңді үстем санасаң	үр ит үндеме өз үстем сана	neutral
0	бақыттымынсен бақытсыз қылсаңда	бақыттымынсен бақыт қылса	neutral
0	сүйгенінің тойын көру жалғандабір тілерім жазбаса екен ешкімге	сүй той көру жалғандабі тіл жазба екен ешкім	neutral
0	өзіңізге ұнайтын əуенді комментке қалдырыңыз	өз ұна əуе коммент қалдыр	neutral
0	санаң болса жаныма жақындама	сана бол жан жақында	neutral
0	жүрегіңді тыңдапшын бақытыңды ізде	жүрег тыңдапш бақыт ізде	neutral
0	бүгін беттен тұратын кітаптың алғашқы беті	бүгін бет тұр кітап алғашқы бет	neutral
0	оны жақсы етіп жаз сәттілік досым	оны жақсы ет жаз сәттілік дос	neutral
0	сенменің жетістігімсің өмірден ұтқан	сенме жетістіг өмір ұт	neutral
0	қызғаншақ жігіттердің қыздары әдемі болады	қызғаншақ жігіт қыз әдемі бол	neutral
0	әскер бұл жігіт үшін мектеп қыз үшін сынақ	әскер бұл жігіт үшін мектеп қыз үшін сынақ	neutral
0	бақыттымын өзіңмен әльһамдулилләһ	бақытты өз әльһамдулилләһ	neutral
0	қандай ойын екенін түсінсең лайк	қандай ойын екен түсін лайк	neutral
0	қалайда күт бағыңдысезімің бекер ма не	қалай күт бағыңдысезім бек ма не	neutral
0	осылай өмір өтеркейде мұң кейде бақыт	осылай өмір өтеркей мұң кейде бақыт	neutral
0	бірдеңе деш і ботаңа	бірде деш і бота	neutral
0	жалғыздық деген не десе	жалғыз де не де	neutral
0	кемсіз өткен күн дер ем	кем өткен күн дер ем	neutral
0	ешқашан жоғалмасекеуміз жайлы із бар	ешқашан жоғалмасекеу жайлы із бар	neutral
0	мені сүйетініңді мың əрекетпен дəлелдеудің қажеті жоқ	мен сүй мың əрекет дəлелдеу қажет жоқ	neutral
0	шынайы сүйсеңқандай жағдай болмасын қасымда бол	шынайы сүйсеңқанда жағдай болма қас бол	neutral
0	оның күлкісіəрбір сөзітəтті қылығы əлі есімде	оның күлкісіəрбі сөзітə қылығ əл ес	neutral
0	мен оған ессіз ғашықпын	мен оған ес ғашық	neutral
0	сені сүйдімсенсіз өмір мəнсіз	сен сүйдімсен өмір мəн	neutral
0	байдың баласы емеспін бірақ бай жігіттерден кем емеспін сөзге шешен емеспін бірақ сөйлеуге тұратын жігітпін	бай бала емес бірақ бай жігіт кем емес сөз шешен емес бірақ сөйле тұр жігіт	neutral
0	лайк баста	лайк баста	neutral
0	кім түскенін көр	кім түс көр	neutral
0	саған кім түсті коментке жазып кет	саған кім түсті комент жаз кет	neutral
0	лайкпен бағалап жберейік	лайк бағала жбер	neutral
0	лайктың соңғы саны жарыңды қалай еркелетесің	лайк соңғы сан жар қалай еркеле	neutral
0	лайктың соңғы саны сенің жұбайынның қай жерден екенің көрсетеді	лайк соңғы сан сенің жұбайын қай же екен көрсет	neutral
0	криштиану роналду қасиетті құранды оқуды үйреніп жүр	криштиан роналд қасиетті құра оқу үйрен жүр	neutral
0	арзан киімнің ішінде қымбат жүрек жасырынуы мүмкін	арзан ки іш қымбат жүрек жасырын мүмкін	neutral
0	лайктың соңғы саны сізге телефон таңдайды	лайк соңғы сан сізге телефон таңда	neutral
0	ал сіз кім үшін лайк бастыңыз	ал сіз кім үшін лайк бас	neutral
0	ал сіз қайда барар едіңіз	ал сіз қайда бар ед	neutral
0	бізде қатардан қалмайық	біз қат қалма	neutral
0	ұл қыз	ұл қыз	neutral
0	админ жауыз ал сізше	админ жауыз ал сізш	neutral
0	админ ал сізше	админ ал сізш	neutral
0	қанша ренжісемде қанша көңілім қалсада сенен артығын таппаймын бауырым	қанша ренжісе қанша көңіл қалса сенен артығ таппа бауыр	neutral
0	мен үтір койған жерге бауырларым нүкте қояды	мен үтір кой же бауыр нүкте қоя	neutral
0	үндемеуді қорыққанның белгісі деп түсінбеңдер үндемеу сабырлықтың белгісі	үндемеу қорық бел де түсінбе үндеме сабырлық бел	neutral
0	бірдеңке керек кезде бәріне радной болып қаласың	бірдең керек кезде бәрін радно бол қал	neutral
0	қарапайымдардың ортасында қарапайым бол жыртқыштардың ортасында жыртқыш бол	қарапайым орта қарапайым бол жыртқыш орта жыртқыш бол	neutral
0	маған ешкім дәл сендей ұнаған емесмінезіме дәл сендей шыдаған емес	маған ешкім дәл сенде ұна емесмінез дәл сенде шыда емес	neutral
0	мейлі жамандаса жамандай берсін ең бастысы өзімнің қандай екенімді білемін	мейлі жаманда жаманда бер ең басты өзімнің қандай екен біл	neutral
0	мені табу қиын жоғалту оңай	мен табу қиын жоғалт оңай	neutral
0	шындық қой келісесіз бе	шындық қой келіс бе	neutral
0	жігітін əскерден күтетін қыздар кереметсіңдер ғо	жігіт əск күт қыз керемет ғо	neutral
0	сізге де осы бір таңғажайып қасиеттi жерге аяқ басуды нәсіп етсін жaратушы иеміз	сізге де осы бір таңғажайып қасиеттi же аяқ басу нәс ет жaратуш ие	neutral
0	дoс болып жүpіп ғaшық боп қaлғансың ғо	дoс бол жүp ғaшық боп қaл ғо	neutral
0	менде бəрі болады бірақ өз уақытымен	менде бəрі бол бірақ өз уақыт	neutral
0	phone шығарғанша ракқа қарсы дəрі шығарғаны жақсы еді	phone шығарғанш рак қарсы дə шығар жақсы ед	neutral
0	cен үшін тынбaй еңбек еткенəкенді ұмыmпa	cен үшін тынбa еңбек еткенə ұмыmпa	neutral
0	керегіме жетеді шүкір	керег жет шүкі	neutral
0	егер шын сүйетін адамың болса сені тергейді күнде сағынады сүйеді және күтеді	егер шын сүй адам бол сен терге күн сағын сүй және күт	neutral
0	осындай гүл шоқтарына әр бір ана лайықты	осындай гүл шоқ әр бір ана лайықты	neutral
0	шеше деген ең көркем сөзді бауырым қалай ғана боғауыз сөзге айналдырдың	шеш де ең көркем сөз бауыр қалай ғана боғауыз сөз айнал	neutral
0	осындай қыздарға бас кетеді бaр ғоо	осындай қыз бас кет бa ғоо	neutral
0	ешқaшан қыз турaлы өсекке сенбе оны не тек қолы жетпеген жігіт не көре алмайтын қыз aйтады	ешқaшан қыз турaл өсек сенбе оны не тек қол жетпе жігіт не көр алма қыз aйт	neutral
0	ұйқысыз түндерің үшін рақмет анашым	ұйқы түн үшін рақмет анаш	neutral
0	шын махаббат ешқашанда уақытша болмайды	шын махаббат ешқашан уақытша болма	neutral
0	эххх жігіттердің жүрегі қандай кең десеңші	эххх жігіт жүрег қандай кең десеңш	neutral
0	aта анаң pазы бoлмай жәннәmқа kіре алмайcың	aт ана pаз бoлма жәннәm kір алмайc	neutral
0	кімді сүю керектігін жүрек шешеді кіммен болу керектігін тағдыр шешеді	кім сүю керектіг жүрек шеш кім болу керектіг тағдыр шеш	neutral
0	қарты бар үйдің қазынасы бap	қар бар үй қазына бap	neutral
0	сені сүйген жан болса да жұт	сен сүй жан бол да жұт	neutral
0	сені сүймеген жан бал болса да ұмыт	сен сүйме жан бал бол да ұмыт	neutral
0	түрік мақалы	түрік ма	neutral
0	оқып отқан адам бақытты болш	оқ отқан адам бақытты болш	neutral
0	ананың ойы балада балaның ойы дaлада	ана ой бала балa ой дaла	neutral
0	аналаpымыз аман болсыншы	аналаp аман болсынш	neutral
0	сүймейтін адамның құлы болғанша	сүйме адам құл болғанш	neutral
0	сүйетін адамның гүлі бол	сүй адам гүл бол	neutral
0	м мақатаев	м мақатаев	neutral
0	әрбір бауырыма аллаh осы күнді нəсіп еmсін	әрбір бауыр аллаh осы күн нəс еm	neutral
0	қасымда болшы бүгін ертен әрқашан	қас болш бүгін ер әрқашан	neutral
0	вкда отырғаның осы кісілердің арқасы	вк отыр осы кісі арқа	neutral
0	махаббатсыз тұрмыс құрудан алла сақтасын	махаббат тұрмыс құру алл сақта	neutral
0	жаратқан ием анама ұзақ ғұмыр бергейсіз	жаратқан ие ана ұзақ ғұмыр бер	neutral
0	ой жеmкен жерге қол жетер	ой жеm же қол же	neutral
0	армандap орындалады	армандap орындал	neutral
0	қазақстанда бұл жай ғана нан ауыз тию деп аталады	қазақстан бұл жай ғана нан ауыз тию де атал	neutral
0	анашым қайда жүрсең де аман болшы	анаш қайда жүр де аман болш	neutral
0	жақсы дос дүние және ахирет үшін үлкен бақыт	жақсы дос дүние және ахирет үшін үлкен бақыт	neutral
0	джейсон стэтхэм	джейсон стэтхэ	neutral
0	біреулер mүсінбес	біреу mүсінбес	neutral
0	біреулер еске aлмас	біреу ес aлмас	neutral
0	бізді памперссіз кір жуғыш машинасыз өз сүтімен өсірген аналарымызға аллаһ разы болсын	біз памперс кір жуғыш машина өз сүт өсір ана аллаһ разы бол	neutral
0	мен бүгін не болатынын білмеймін еpтең де не болатынын білмеймін мен тек бірнәрсені білeмін бәрі алланың қалауымен	мен бүгін не бол білме еpте де не бол білме мен тек бірнәрсе білe бәрі алла қалау	neutral
0	коментке есіміңді қалдыр келесі сен болуың мүмкін	комент есім қалдыр келесі сен бол мүмкін	neutral
0	ұнаса бас	ұна бас	neutral
0	бұл әншілер аман болсын десең	бұл әнші аман бол де	neutral
0	лайк басқан адамға осындай байлық келсін аумин	лайк бас адам осындай байлық кел аумин	neutral
0	наурыз көжені сағынғандардан лайк	наурыз көже сағын лайк	neutral
0	шын жүректен	шын жүрек	neutral
0	кім түсті	кім түсті	neutral
0	анам ауырса жүрегім қатты ауырады анашым ешқашан ауырмасыншы	ана ауыр жүрег қатты ауыр анаш ешқашан ауырмасынш	neutral
0	тұңғыш президентімізге қанша лайк	тұңғыш президент қанша лайк	neutral
0	менің елбасым	менің ел	neutral
0	қазақстан республикасының жаңа президенті құтты болсын	қазақстан республика жаңа президент құт бол	neutral
0	көрейік біздің топта кімдер көп екенін	көр біздің топ кім көп екен	neutral
0	осы ойын адамнын соткасында бар егер сенде болса лайк бас	осы ойын адамн сотка бар егер сенде бол лайк бас	neutral
0	керемет иаауылда тұрғанды ұнатасыз ба	керемет иаауыл тұр ұна ба	neutral
0	келесі сезонды күтіп отырғандар лайк репост	келесі сезо күт отыр лайк репост	neutral
0	түсірілім кетіп жатыр	түсірілім кет жатыр	neutral
0	соғыс ардагерлері азайып бара жатыр сондықтан барында қадірлейік	соғыс ардагер азай бар жатыр сондықтан бар қадірл	neutral
0	лайктың соңғы саны сенін болашақ телефонын	лайк соңғы сан сен болашақ телефон	neutral
0	лайктын соңғы саны сенін машинан болуы мүмкін	лайкт соңғы сан сен маши бол мүмкін	neutral
0	ойламадым деші мені сірә бір рет болсын	ойлама деш мен сірә бір рет бол	neutral
0	ойлар келмеді деші біз жайлы қойшы құрсын	ой келме деш біз жайлы қойш құр	neutral
0	түн болғанда терезе алдында неге тұрсың	түн болғанда терезе алд неге тұр	neutral
0	ішіңде не боп жатқаныңды құдайым білсін	іш не боп жат құдай біл	neutral
0	ескіреді біле білсең жансыз заттар да	ескір біл біл жан зат да	neutral
0	мен саған сөз беремін бақытты етемін қолдан келгенше	мен саған сөз бер бақытты ет қолдан келгенше	neutral
0	мектебім ең алғашқы махаббат бастауы	мектеб ең алғашқы махаббат баста	neutral
0	ең қызық сәттерім де өзіңмен басталды	ең қызық сәт де өз баста	neutral
0	мектебім менің сен менің алтын ордам	мектеб менің сен менің алтын орда	neutral
0	ұяңнан ұшқанда сен боласың бізге арман	ұя ұш сен бол бізге арман	neutral
0	жаныма жакын адам сен екенинди билгенимде куандым	жан жак адам сен екенинди билгени куа	neutral
0	өз тіліңді өшірме өшіргенді кешірме	өз тіл өшір өшір кешір	neutral
0	кіммен қайда баратынынды кіммен достасканына аса мән бер себебі бұлбұл құс гүлге апарады қарға күлге апарады	кім қайда баратын кім достаскан аса мән бер себебі бұлбұл құс гүл апар қар күл апар	neutral
0	бiреулер келiп жатыр бiреулер кетiп жатыр	бiреу келi жатыр бiреу кетi жатыр	neutral
0	ғашық қылып естен банды рады	ғашық қыл ес ба ра	neutral
0	екі ғашық бір болып қосылмайды	екі ғашық бір бол қосылма	neutral
0	кеше ғана бірінбірі сүйген жандар	кеше ғана бірінбі сүй жан	neutral
0	сыр бермейін десемде ішім түтін	сыр берме десе іш түтін	neutral
0	өзіңді көре алмасам ертелі кеш	өз көр алма ертел кеш	neutral
0	шыдап жүре алмаспын менде бір күн	шыда жүр ал менде бір күн	neutral
0	түн болғанда аспанға қарашы егер аққан жұлдызды көрсең жәй ғана арманда мен де армандап сені таптым	түн болғанда аспан қараш егер ақ жұлдыз көр жәй ғана арманда мен де арманда сен тап	neutral
0	сүю мен жек көрудің арасы бірақ қадам сенімен бірген болғанды сүйемін бөлек болғанымызды жек көремін	сүю мен жек көру арасы бірақ қадам сенімен бір бол сүй бөлек бол жек көр	neutral
0	мені бір сағатта минут ал бір минутта секунд бар деп үйретті бірақ сенсіз өткізген бір секунд тұңғиық екенін ешкім үйретпепті	мен бір сағат минут ал бір минут секунд бар де үйрет бірақ сен өткіз бір секунд тұңғиық екен ешкім үйретпе	neutral
0	басың бос болса вот это тема	бас бос бол вот это те	neutral
0	өтірік алдапарбаудың керегі жоқ оданда омірімнен шыгып кет	өтірік алдапарба керег жоқ одан омі шыг кет	neutral
0	жігіттің екі сөйлегені өлгені қыздың көреміз дегені көнгені ол дегені бізде щанс бар дегені	жігіт екі сөйле өл қыз көр де көн ол де біз щанс бар де	neutral
0	осы күндері тунде жатарда сені ойламай уйқтай алмайтын болдым	осы күн тун жат сен ойлама уйқта алма бол	neutral
0	омир сурмеймин енди мен сен болмаган бул жалганда кеудеде журегим от болып ортенеди	оми сурмеймин енди мен сен болмаган бул жалган кеуде журеги от бол ортенеди	neutral
0	менің жүрегім тек сен деп соғады ал сенікі кім деп соғады	менің жүрег тек сен де соғ ал сенік кім де соғ	neutral
0	сен жараладың жанымды бағаламай барымды қайтарар кім уақытты біздер бақытты өткізген	сен жарала жан бағалама бар қайтар кім уақыт біздер бақытты өткіз	neutral
0	оның көзінен бүгін жас ақты тамшылап оған кінәлі өзім ренжіттім оны қатты кінәлап	оның көз бүгін жас ақ тамшыла оған кінәлі өзім ренжі оны қатты кінәла	neutral
0	біз бірге болмак түгілі дос болып қала алмаймыз	біз бірге болмак түгілі дос бол қала алма	neutral
0	кім кімді кінәлайды кім кімнен айып табар	кім кім кінәла кім кім айып таб	neutral
0	ертегі ертегі ғой ертелікеш аяқталар	ертегі ертегі ғой ертелікеш аяқта	neutral
0	жүрекпен ойнай берме ол маған әлі керек	жүрек ойна берме ол маған әлі керек	neutral
0	тең теңімен өзіне лайықтысын іздеп табар	тең тең өзіне лайықты ізде таб	neutral
0	бұның аты өмір киноның аты солай	бұның ат өмір кино ат солай	neutral
0	жар болсын өзіңе жаратқан жалғыз құдай	жар бол өз жаратқан жалғыз құдай	neutral
0	өмірге бір келеді күз бір келеді көктем	өмір бір кел күз бір кел көктем	neutral
0	көктемді ерте қайтарған өзіңе бар ғой өкпем	көкте ерте қайтар өз бар ғой өкпе	neutral
0	күресіп келем есімің менен айырылмас дерттен	күрес келе есім менен айырылмас дерт	neutral
0	мен де оралмаспын білгін келмеске кеткем	мен де орал білг келмес кетке	neutral
0	сен керексин маган сен кажетсин маган менин болашагым озгеден кызганамын	сен керексин маган сен кажетсин маган менин болашаг озге кызган	neutral
0	мен сені қалай сүйгенімді өзіңе аян білесің бе	мен сен қалай сүй өз аян біл бе	neutral
0	бір келеді күз бір келеді көктем	бір кел күз бір кел көктем	neutral
0	анаңды жақсы көрсең секунтыңды бөліп ана сөзін басып тіркелші club ана	ана жақсы көр секунт бөл ана сөз бас тіркелш club ана	neutral
0	алақаның қышыса ойыңа ақша емес дұға келсін	ала қышы ой ақша емес дұ кел	neutral
0	дүниедегі барлық науқас сәбилер ұйқыларын оянғанда сау болып оянсыншы аллаһ тағалам	дүние барлық науқас сәби ұйқы оян сау бол оянсынш аллаһ тағала	neutral
0	табиғат апатынан соң құламай қалған жалғыз ғимарат мешіт	табиғат апат соң құлама қалған жалғыз ғимарат мешіт	neutral
0	шынында шындық жақсылыққа бастайды ал жақсылық жаннатқа бастайды бір адам үнемі шындық айтса алланың жанында шыншыл деп жазылады өтірікші жамандыққа бастайды ал жамандық тозаққа бастайды бір адам үнемі өтірік айтса алланың жанында өтірікші деп жазылады мухаммад бухари муслим	шын шындық жақсылық баста ал жақсылық жаннат баста бір адам үнемі шындық айт алла жан шыншыл де жаз өтірікш жамандық баста ал жаман тозақ баста бір адам үнемі өтірік айт алла жан өтірікш де жаз мухаммад бухари муслим	neutral
0	аң патшасы арыстан болғаныменкөздеген мақсатынан таймайтын ең батыл жануар олқасқыр тек қасқыр ғана ақтық демі қалғанша қарсыласының көзіне тік қарап өтеді	аң патша арыстан болғаныменкөзде мақсат тайма ең батыл жануар олқасқы тек қасқыр ғана ақтық дем қалғанш қарсылас көз тік қара өт	neutral
0	сүйдің ба өмір бойы бағала бойындағы кемшілігіне қарама мейлі кейбір кездері жүрегіңді ауыртсада сол бір жанды бақытым деп бағала	сүй ба өмір бойы бағала бой кемшіліг қарама мейлі кейбір кез жүрег ауыртса сол бір жанды бақыт де бағала	neutral
0	анаңа көмектесүй шаруасына атсалыс бұл сенің жігіттік намысыңа кір келтірмейді	ана көмектесү шаруа атсалыс бұл сенің жігіт намыс кір келтірме	neutral
0	дұшпандарым аман болсын бір күні алдыма келер өтірік достарым аман болсын өтірік болсада қасымда жүргендерi үшін көре алмайтындарға ризамын мені өздерінен жоғары санағаны үшiн өсекшілерге ризамын менiң өміріме қызығып өсекке айналдырғаны үшін нағыз достарыма ризамын жұбатканы үшін атаанама ризамын өмір сыйлаганы үшін аллаға ризамын қасымдағы адамдардың шынайы бет бейнесін танытқаны үшін	дұшпан аман бол бір күн алд кел өтірік дос аман бол өтірік болса қас жүргендерi үшін көр алма риза мен өз жоғары сана үшiн өсекші риза менi өмір қызығ өсек айналдыр үшін нағыз дос риза жұбатка үшін атаана риза өмір сыйлага үшін алла риза қасым адам шынайы бет бейне таныт үшін	neutral
0	өмірде бәрі ерте ме әлде кеш пе бітеді бұл өмірдің шынайы бейнесі	өмір бәрі ерте ме әлде кеш пе біт бұл өмір шынайы бейне	neutral
0	сабырлық әлсіздерге күштілерге ем	сабырлық әлсіз күшті ем	neutral
0	ана деген байлығың мен барың	ана де байлығ мен бар	neutral
0	ана деген тұтастай бір жаның	ана де тұтаста бір жан	neutral
0	ана деген ең жақсы бір әнің	ана де ең жақсы бір ән	neutral
0	ана деген саған жақын адалың	ана де саған жақын адал	neutral
0	ана деген бермеген тәрбиенің жаманын	ана де берме тәрбие жаман	neutral
0	ана деген дұға етуші адамың	ана де дұ етуші адам	neutral
0	ана деген ауырға да шыдайды	ана де ауыр да шыда	neutral
0	ана деген жылу берер күн райы	ана де жылу бер күн рай	neutral
0	ана деген екінші сенің жүрегің	ана де екінші сенің жүрег	neutral
0	ана деген ықылас пен тілегің	ана де ықылас пен тіле	neutral
0	ана деген бір шаттанып күлгенің	ана де бір шаттан күл	neutral
0	ана деген байлығы оның тек біз	ана де байлығ оның тек біз	neutral
0	ана деген сүйеді сені ессіз	ана де сүй сен ес	neutral
0	ана деген менің жәннатым дессіз	ана де менің жәнна дес	neutral
0	біреуге ауыр сөз аитпаи тұрып оилан ол сөз саган унамаса баскага да унамаит ол оның көңілін түсіру мүмкін	біреу ауыр сөз аитпаи тұр оилан ол сөз саган унама баскаг да унамаит ол оның көңіл түсір мүмкін	neutral
0	баягыда бир жигит болган екен сосын бир досы келип ейсенин айелине жомарт деген жигит келип журдепти дану деп уйине кетипти ертесине шкафка тыгылыпжомарты кутипти жомарт деген жигит келипти содан досына келип кеше жомарт келди денеси даукастюмшалбар киип алганкрасавьчик жигит екен менин айелим шешинип калып еди емшеги былай карны былай салпан ете калды ойбайййжомарттан жамааан уялганымай депти ха…	баягы би жигит болган екен сосын би дос кели ейсенин айелин жомарт де жигит кели журдепти дан де уйин кетипти ертесин шкафк тыгылыпжомар кутипти жомарт де жигит келипти содан дос кели кеше жомарт келди денеси даукастюмшалб кии алганкрасавьчик жигит екен менин айели шешини кал еди емшеги былай кар былай салпан ет ка ойбайййжомарт жамааан уялганыма депти хах	neutral
0	сүйікті қызыңды болашақ жарыңдай көр егер олай көрмесең біреудің бақытын қасыңда ұстама	сүйікті қыз болашақ жарыңда көр егер ола көрме біреу бақыт қас ұстама	neutral
0	жаңадан шыққан xxi ғасырдың мәсісі өте ыңғайлы саяхатқа шыққандажұмыстақажылыққа барғандаауырған жағдайдақарт адамдарғабасқада қиын жағдайлардаберілген жеңілдікті қолдану керек әр бір аяқ киімнін ішінен келеді https youtu be msbk sgugo	жаңа шық xxi ғасыр мәсі өте ыңғайлы саяхат шыққандажұмыстақажылық барғандаауыр жағдайдақарт адамдарғабасқа қиын жағдайлардабер жеңілдік қолдану керек әр бір аяқ киімн іш кел https youtu be msbk sgugo	neutral
0	ассалямуалейкум миск сатамын или репост жасасаңыздар	ассалямуалейку миск сат или репост жаса	neutral
0	адамдардың арасында дәреженді жоғары көрсетсен деаллахтың алдында бірдей екендігінді ұмытпа	адам ара дәреже жоғары көрсетсен деаллах алд бірде екендіг ұмытп	neutral
0	теңге құнсызданса тиын болады пенде құнсызданса қиын болады	теңге құнсыздан тиын бол пен құнсыздан қиын бол	neutral
0	кезінде өзінді бақытты сезіндірген адам туралы жаман сөз айтушы болма	кез өз бақытты сезіндір адам туралы жаман сөз айтуш болма	neutral
0	артыңа алғыспен алдыңа үмiтпен жанжағыңа махаббатпен қара ұстаз ерсін әбу юсуф	арт алғыс алд үмiт жанжағ махаббат қара ұстаз ер әбу юсуф	neutral
0	барлық адам қателеседі бірақ қателесушілердің арасындағы ең жақсысы өз қателігін мойындап тәубеге келгені мұхаммед пайғамбар а с	барлық адам қателес бірақ қателесуші ара ең жақсы өз қателіг мойында тәубе кел мұхаммед пайғамбар а с	neutral
0	көп жігітке арман болғанша бір жігітке пәк бол өзге ой	көп жігіт арман болғанш бір жігіт пәк бол өзге ой	neutral
0	жетімнің басын сипайтын қолдар смартфонның бетін сипап кеткен жоқ па мұхаммеджан тазабек	жет басын сипа қол смартфон бет сипа кет жоқ па мұхаммеджан тазабек	neutral
0	уақыт өтеді дейсіз бе жоқ уақыт қалады біз өтеміз генри остин добсон	уақыт өт де бе жоқ уақыт қал біз өт генри остин добсон	neutral
0	ішкі дүниесін жақсы көріңдерсыртқы бейнесі уақытша	ішкі дүние жақсы көріңдерсыртқ бейне уақытша	neutral
0	күндердің сұлтаны жұма күні мүбәрәк болсын ниеттеріңіз қабыл болсын	күн сұлтан жұма күн мүбәрәк бол ниет қабыл бол	neutral
0	ұмытпа алланы алдына барасың құрметте анаңды жәннәтты табасың	ұмытп алла алд бар құрметте ана жәннә таб	neutral
0	сендерді жұпжұп етіп жараттық нəбə сүресі аят	сен жұпжұ ет жара нəбə сүре аят	neutral
0	адамның санасы қаншалықты төмен болса ол мұрнын соншалықты аспанға шүйіреді омар хайям	адам сана қаншалықты төмен бол ол мұрн соншалықты аспан шүйір омар хайя	neutral
0	сұрақ тіркелушілерге жауабын астына жазып кетеміз	сұрақ тіркелуші жауаб аст жаз кет	neutral
0	сүйгенінді құшағына алып отбасы бақытын сезіну қандай бақыт шіркін бірақ ол маскүнем болып кетті елде дағдарыс ал ол бар тапқанымызды ішімдікке жұмсайды алкоголизмнен жүз пайыз кепілдікпен айығып кетудің ең қарапайым əдісі дəрігерлердің уколынсыз жəне дəрі дəрмегінсіз бұл тəсіл өте қарапайым жəне кез келген адам оны қолдана алады	сүйген құшағ алып отбасы бақыт сезін қандай бақыт шіркін бірақ ол маскүне бол кет ел дағдарыс ал ол бар тап ішімдік жұмса алкоголиз жүз пайыз кепілдік айығ кету ең қарапайым əді дəрігер уколын жəн дə дəрмегін бұл тəсіл өте қарапайым жəн кез кел адам оны қолдан ал	neutral
0	өшіріп тастамай тұрғанда осы жерден оқыңыздар https vk cc yzik	өшір тастама тұр осы же оқ https vk cc yzik	neutral
0	тырнақ саңырауқұлағы мен өкшенің жарылуы шынымен қауіпті бұл дерт айтарлықтай қауіпті дер кезінде емдемесеңіз соңы жаман болады қатты ауыру мазоль қара тырнақтың өсіп кетуі б	тырнақ саңырауқұлағ мен өкше жарыл шын қауіпті бұл дерт айтарлықтай қауіпті дер кез емдеме соңы жаман бол қатты ауыру мазоль қара тырнақ өс кет б	neutral
0	бұл аурумен күресуде ежелден келе жаткан халықтық ем көмектеседі ең бірінші https vk cc miam	бұл ауру күрес ежел келе жаткан халықтық ем көмектес ең бірінші https vk cc miam	neutral
0	бәрі болады асығудың қажеті жоқ барлығы өз уақытымен	бәрі бол асығ қажет жоқ барлығ өз уақыт	neutral
0	егер анаң жаныңда болса қадiрле бағалай бiл себебі анаң өмірде жалғыз ғана	егер ана жан бол қадiрл бағала бiл себебі ана өмір жалғыз ғана	neutral
0	жұлынған гүл сыйлануы тиіс жазыла басталған өлең аяқталуы ал сүйікті әйелің бақытты олай болмаса әлің жетпес тірлікті бастамауың керек омар хайям	жұлын гүл сыйлан тиіс жазыл бастал өлең аяқтал ал сүйікті әйел бақытты ола болма әл жетпес тірлік бастама керек омар хайя	neutral
0	адамды шынын айтуға көндіргіңіз келеме оны ашуландырыңыз өйткені адамның ашу үстінде өтірік ойлап табуға уақыты жоқ бернард шоу	адам шын айт көндір келе оны ашуланды өйткені адам ашу үст өтірік ойла таб уақыт жоқ бернард шоу	neutral
0	еріншектерге арналған ультра жылдам арықтау бір аптада тоғыз келі салмақ тастайтыныңызға кепілдік береміз ішіңізбен беліңіздегі майлар жоқ болады денсаулығыңызға зияны жоқ бар болғаны күнде таңертең осыны https vk cc xt fp	еріншек арнал ультр жылдам арықта бір апта тоғыз келі салмақ таста кепілдік бер іш беліңіз май жоқ бол денсаулығ зиян жоқ бар бол күн таңертең осы https vk cc xt fp	neutral
0	егер жүрек таза болса тілден әдемі сөздер шығады хазіреті әли	егер жүрек таза бол тіл әдемі сөз шығ хазіре әли	neutral
0	егер сізді қапа қылған адамдарға әліде сәлем бере алсаңыз бұл сіздің иманыңыздың садақасы мәуләна	егер сіз қап қыл адам әлі сәлем бер ал бұл сіздің иман садақа мәулән	neutral
0	құдай айтады ренжулі адамнан қорық себебі ол менен көмек сұрайды ал мен көмек беремін	құдай айт ренжул адам қорық себебі ол менен көмек сұра ал мен көмек бер	neutral
0	буындарды емдеу жайлы барлық шындық дәріxана жұмысшылары таң қалуда дәл бұндай әсерді күтпеген еді олар үшін бұл нағыз апат өшірмей тұрғанда оқыңыздар https vk cc xho	буын емдеу жайлы барлық шындық дәріxан жұмысшы таң қал дәл бұндай әсер күтпе ед олар үшін бұл нағыз апат өшірме тұр оқ https vk cc xho	neutral
0	бір сүйген адамыңды мәңгі сүйіп өтуге болады бұл махаббаттың күшінен ғана емес адамның мінезқұлқының тұрақтылығымен байланысты тұрақты адамның махаббаты да тұрақты ілияс есенберлин	бір сүй адам мәңгі сүй өт бол бұл махаббат күш ғана емес адам мінезқұлқ тұрақтылығ байланысты тұрақты адам махаббат да тұрақты ілияс есенберлин	neutral
0	жүрек те гүл сияқты күшпен ашу мүмкін емес кезі келгенде өзіақ ашылады луиза мэй олкотт	жүрек те гүл сияқты күш ашу мүмкін емес кез кел өзіақ аш луиз мэ олкотт	neutral
0	қандай тілде болса да ең керемет ең әдемі сөз мен сені кешірдім стивен кинг	қандай тіл бол да ең керемет ең әдемі сөз мен сен кеш стивен кинг	neutral
0	салмақты максималды тастау үшін арықтау бағдарламасы	салмақ максималды тастау үшін арықта бағдарла	neutral
0	https vk cc zuoj майды тиімді күйдіру тәтті зиянды тағамға әуестікті төмендету салмақты тастауды тездету зат алмасуды қалыптандыру майды күйдіру процесін арттыру ісіктерден құтылу тәбетті төмендету және артық жеуден құтылу май түзілімдерін толықтай бұғаттау https vk cc zuoj	https vk cc zuoj май тиімді күйдір тәтті зиянды тағам әуестік төмендету салмақ тастау тездет зат алмасу қалыптандыр май күйдір процес арттыру ісік құтыл тәбет төмендету және артық жеу құтыл май түзілім толықта бұғатта https vk cc zuoj	neutral
0	бәрін өз уақытында істеу керек кеше тым ерте еді ертең тым кеш болады бернар вербер	бәрін өз уақыт істеу керек кеше тым ерте ед ертең тым кеш бол берн верб	neutral
0	көз асты ұсқынсыз күлдіреуі мен беттегі әжімдер шаршатты ма бұл құпияны дәрігерлер ұзақ жасырып келген әжімдер мен көз асты күлдіреуі көз асты қабы небәрі он төрт күнде жоғалады	көз асты ұсқын күлдіре мен бет әжім шарша ма бұл құпия дәрігер ұзақ жасыр кел әжім мен көз асты күлдіре көз асты қаб небәрі он төрт күн жоғал	neutral
0	өшіріп тастамай тұрғалы оқуға үлгер https vk cc zvf	өшір тастама тұр оқ үлгер https vk cc zvf	neutral
0	шамадан тыс терлеуауыздағы жағымсыз иістің шығуы немесе денеде қал сүйелдің көбеюі немесе шашыңыздың көп көлемде түсуі шаршаңқылық секілді белгілер организмде паразиттің көбеюінің себептері дер кезінде емдемесе соңы өліммен аяқталатыны еш күмәнсіз	шама тыс терлеуауыз жағымсыз иіс шығ немесе дене қал сүйе көбею немесе шаш көп көлем түс шаршаңқылық секілді белгі организм парази көбею себеп дер кез емдеме соңы өл аяқтал еш күмән	neutral
0	тез шаршап қалу сіз қандай іспен айналыссаңыз да тез шаршап қаласыз б	тез шарша қалу сіз қандай іс айналыс да тез шарша қал б	neutral
0	сырыңды ешкімге алдыртпа екі елі ауызыңа сыймаған сөз өзгенің отыз екі тісінің арасына тіптен сыймайды бауыржан момышұлы	сыр ешкім алдыртп екі ел ауыз сыйма сөз өз отыз екі ті ара тіп сыйма бауыржан момышұл	neutral
0	суық шай мен суық күрішке шыдауға болар бірақ салқын көзқарас пен ауыр сөзге шыдау мүмкін емес жапон даналығы	суық шай мен суық күріш шыда бол бірақ салқын көзқарас пен ауыр сөз шыда мүмкін емес жапон даналығ	neutral
0	бүгін алға қарай жүрмесең ертең жүгіруіңе тура келеді карлес пуйоль	бүгін алға қарай жүрме ертең жүгір тура кел карлес пуйоль	neutral
0	өткені жаман болған адамдардың болашағы жақсы болады умар ибн альхатаб	өт жаман бол адам болашағ жақсы бол ум ибн альхатаб	neutral
0	мені бүгін не күтіп тұрғанын білмеймін ертең не болатынын да білмеймін мен тек бір нәрсені білемін барлық нәрсе алланың қалауымен	мен бүгін не күт тұр білме ертең не бол да білме мен тек бір нәрсе біл барлық нәрсе алла қалау	neutral
0	бәрі жақсы болады тіпті кешегі қателіктердің ертең көмегі тиер боб марли	бәрі жақсы бол тіпті кешегі қателік ертең көмег ти боб марли	neutral
0	ақталма ақымақ болма уайымға салынба сымбатыңа мұқият бол үнтүнсіз қалма мылжың сөзден аулақ бол айғайлама кілтті қайда қойғаның есіңде болсын кітап оқы токшоу қарама бәрі жақсы деп қайталай бер көп нәрсені ойла аздан іш артық адамдарды өзіңе жуытпа ерте тұр сегіз сағат ұйықта диетаға отыр бірақ таразыдан түс таразыдан түссең диетаға отыр ертеден кешке дейін жазды күте берме қабағы ашылмайтын ада…	ақтал ақы болма уайым салынба сымбат мұқият бол үнтүн қалма мылж сөз аулақ бол айғайла кілт қайда қой ес бол кітап оқы токшо қарама бәрі жақсы де қайтала бер көп нәрсе ойла аз іш артық адам өз жуытп ерте тұр сегіз сағат ұйық диета отыр бірақ таразы түс таразы түс диета отыр ерте кеш дейін жаз күт берме қабағ ашылма адам абай бол ғажайып идея ашық бол жасандылық жу күйгелек болма сүй бе айт сүйме …	neutral
0	простатит сізді кез келген жасыңызда мазалауы мүмкін	простатит сіз кез кел жас мазала мүмкін	neutral
0	бұл жағымсыз дертпен сіз кез келген жасыңызда ұшырасуыңыз мүмкін бұрын простатит жас аралығында пайда болатын еді ал қазір бұл дерт жас шамасындағы жастарды да мазалай бастады аты жаман ауру соңғы кезде айтарлықтай жасарған	бұл жағымсыз дерт сіз кез кел жас ұшырас мүмкін бұрын простатит жас аралығ пайда бол ед ал қазір бұл дерт жас шама жас да мазала баста ат жаман ауру соңғы кезде айтарлықтай жасар	neutral
0	простатит жылдар бойы білінбей келіп бір сəтте жылдам асқынып кетуі мүмкін	простатит жыл бойы білінбе кел бір сəт жылдам асқын кет мүмкін	neutral
0	өмір сүру үшін қателесу жеңу және тағыда жеңу адасу және мәңгі бақи күресу керек ал тыныштық рухтың қорқақтығы лев толстой	өмір сүру үшін қателес жеңу және тағыда жеңу адас және мәңгі бақи күресу керек ал тыныштық рух қорқақтығ лев толстой	neutral
0	ешқашан берілмеңіз ешқашан ешқашан ешқашанешқашан берілмеңіз дөрекі күштен де каймықпаңыз дұшпаныңыз сізден күшті болса да кейiн шегінбеңіз уинстон черчилль	ешқашан берілме ешқашан ешқашан ешқашанешқашан берілме дөрекі күш де каймықпа дұшпан сізден күшті бол да кейiн шегінбе уинстон черчилль	neutral
0	ешкім кілті жоқ құлып жасамайды сол сияқты өмірде де барлығының шешімі бар	ешкім кілт жоқ құлып жасама сол сияқты өмір де барлығ шешім бар	neutral
0	соңғы уақытта аяғым мен белім қатты ауырды әр адымды жасау қиынға соғатын дәрігерлер диагноздарын қойды тізе буындарының артрозы және бел омыртқа бөлігінің остеохондрозы ал менің бар ғұмырым ауылда өткен бала кезімнен күн мен түнім бақшада өтетін екі қолым ешқашан бос жатпайтын менде де анамда да осы бәле болатын ал қазір дәрігерлердің айтуынша қалалық жастарда да осындай сырқаттар кездесіп жатад…	соңғы уақыт ая мен бел қатты ау әр адым жасау қиын соғ дәрігер диагноз қой тіз буын артроз және бел омыртқа бөліг остеохондроз ал менің бар ғұмыр ауыл өткен бала кез күн мен түн бақша өт екі қол ешқашан бос жатпа менде де ана да осы бәл бол ал қазір дәрігер айт қалалық жас да осындай сырқат кездес жат толығырақ сілтеме бойынша https vk cc xho	neutral
0	сүйе білген жүрек кешіре де күте де сыйлай да біледі	сүйе біл жүрек кешір де күт де сыйла да біл	neutral
0	жақсы келін алсаң үйінен кісі кетпейді	жақсы келін ал үй кісі кетпе	neutral
0	жаман келін алсаң жан досың да шеттейді	жаман келін ал жан дос да шетте	neutral
0	үш күнде темекіден құтыла аласыздар көзім жеткен соң сіздермен бөлісіп отырмын шын айтсам бұған дейін мен жарты жыл күресіп жүрдім бірақ нəтиже болмады	үш күн темекі құтыл ал көз жет соң сіздермен бөліс отыр шын айт бұған дейін мен жарты жыл күрес жүр бірақ нəтиж болма	neutral
0	айна ең адал дос себебі сен жылағанда ол ешқашан күлмейді	айна ең адал дос себебі сен жыла ол ешқашан күлме	neutral
0	әрбір үшінші әйел варикоздың зардабын шегеді ең арзан және әсерлі құрал сізге арналады https vk cc enuvw	әрбір үшінші әйел варикоз зардаб шег ең арзан және әсерл құрал сізге арнал https vk cc enuvw	neutral
0	мәңгілік еш нәрсе жоқ бір секундтың ішінде бәрі өзгеріп кетуі мүмкін	мәңгілік еш нәрсе жоқ бір секунд іш бәрі өзгер кет мүмкін	neutral
0	қасқырдың сыртынан әртүрлі сөз айта бересің ғой	қасқыр сырт әртүрлі сөз ай бер ғой	neutral
0	сол сияқты бір адамдар болады сыртыңнан өсек айтып жала жабады ғайбаттайды сөз тасиды брақ сенімен жолығып қалса лыпылдап кетеді олар үшін сен сұсты қасқырсың	сол сияқты бір адам бол сырт өсек айт жал жаб ғайбатта сөз таси брақ сенімен жолығ қал лыпылда кет олар үшін сен сұ қасқыр	neutral
0	кімге ренжідім кешірдім кімді ренжіттім кешірім сұраймын арман мен мақсат көп өткенкеткенге қайырылатын уақыт жоқ тіпті сенің қалай қиналып талпынып жатқаныңды ешкім көрмесе де уайымдама алла бәрін көреді әлсіздер күледі мықтылар демеу береді кетсе мейлі кете берсін маңдайға жазса оралар оралмаса уақыт өте жүрекке жақын жан табылар тым мықты болғым келмейді нәзік сүйікті бақытты болғым келеді биі…	кім ренжі кеш кім ренжі кешір сұра арман мен мақсат көп өткенкет қайырыл уақыт жоқ тіпті сенің қалай қинал талпын жат ешкім көрме де уайымда алл бәрін көр әл күл мықты деме бер кет мейлі кет бер маңдай жаз ора оралма уақыт өте жүрек жақын жан табыл тым мықты бол келме нәзік сүйікті бақытты бол кел биікте кет құла бар қуан кет жыла бар қарапайымдылық адам бой ізгі қасиет себебі екі аяқ пенде бір б…	neutral
0	жұртқа емес санаңа бағын ақ пен қараны ажыратар ұмытпа досым құранның барын мұсылмансыңба барлық жерде мұсылман бол тек мешітте ғана емес бақыттың қонғанына мән бермеген бақыттың ұшқанын да кеш біледі аманаты деп танысаң алланың қыздың жасын мойыныңа алмағын қадірлейік қыз баласын құрметтеп қыз жылатып күнақар боп қалмайын	жұрт емес сана бағын ақ пен қара ажыра ұмытп дос құран бар мұсылмансыңб барлық же мұсылман бол тек мешіт ғана емес бақыт қон мән берме бақыт ұш да кеш біл аманат де таны алла қыз жас мойын алмағ қадірл қыз бала құрметте қыз жылат күнақ боп қалма	neutral
0	үміт күткен ұлы оңбаған боп кетсе әке сорлы	үміт күт ұлы оңба боп кет әке сорл	neutral
0	қызы күйеуге өтпесе шеше сорлы	қыз күйе өтпе шеш сорл	neutral
0	сұлу деп алғаны сүйкімсіз боп шықса жігіт сорлы	сұл де ал сүйк боп шық жігіт сорл	neutral
0	қыран деп тигені жапалақ болып шықса жар сорлы	қыран де ти жапалақ бол шық жар сорл	neutral
0	қолында шылымы бар қайран ана	қол шылым бар қайран ана	neutral
0	сен де қазақ қызысын ғой жаны дара	сен де қазақ қызы ғой жан дара	neutral
0	болды ғой қазақ үшін үлкен жара	бол ғой қазақ үшін үлкен жара	neutral
0	гүл сияқты көрініп тікен болып бататындардан	гүл сияқты көрін ті бол бат	neutral
0	дос сияқты көрініп жылан болып шағатындардан бізді сақтай гөр	дос сияқты көрін жылан бол шағ біз сақта гө	neutral
0	біреу сені ренжітсе кешіре сал	біреу сен ренжіт кешір сал	neutral
0	жыласаң айт жұбатуға тырысам	жыла айт жұбат тыры	neutral
0	ұнатпасаң айт сөйлемеуге тырысам	ұнатпа айт сөйлеме тыры	neutral
0	жек көрсең айт жоламауға тырысам	жек көр айт жолама тыры	neutral
0	шын сүйсең айт ренжітпеуге тырысам	шын сүй айт ренжітпе тыры	neutral
0	түн ұйқысын төрт бөлген көз ілмей де	түн ұйқы төрт бөл көз ілме де	neutral
0	біріншіден үрейден аулақ болайық сенім жоғалмасын қиыншылық деген қиюы келмейтін іс емес жұмыла көтерейік	бірінші үрей аулақ бол сенім жоғалма қиыншылық де қию келме іс емес жұмыл көтер	neutral
0	екіншіден тату үйге тақсірет жуымайды бірлігіңе ие бол	екінші тату үй тақсірет жуыма бірліг ие бол	neutral
0	үшіншіден өзіңе жақсылық тілесең өзгеге жамандық қылма дінмұхамед қонаев	үшінші өз жақсылық тіле өзге жаман қылма дінмұхамед қонаев	neutral
0	сәттілік сұрама талант болса сәттілік келеді	сәттілік сұрама талант бол сәттілік кел	neutral
0	махаббат пен сенім барлығын кешіру үшін кең жүрек сұра	махаббат пен сенім барлығ кешіру үшін кең жүрек сұра	neutral
0	егер адам сізге өзінің қиындықтары жайлы айта бастаса	егер адам сізге өзінің қиындық жайлы ай баста	neutral
0	ол сізге шағымданғаны немесе аянышты болып көрінгені емес оның сізге сенім артқаны	ол сізге шағымдан немесе аяныш бол көрін емес оның сізге сенім арт	neutral
0	еш уақытта қайтып келмейтін үш нәрсе бар	еш уақыт қайт келме үш нәрсе бар	neutral
0	еш уақытта жоғалтып алуға болмайтын үш нәрсе бар	еш уақыт жоғалт ал болма үш нәрсе бар	neutral
0	басқа нәрселерден бағалырақ үш нәрсе бар	басқа нәрсе бағалырақ үш нәрсе бар	neutral
0	еш уақытта сенімді болмайтын үш нәрсе бар	еш уақыт сенімді болма үш нәрсе бар	neutral
0	жеңіліске бір қадам қалғанда жеңіс келеді	жеңіліс бір қадам қал жеңіс кел	neutral
0	жоқтың артында бар тығылып жатады	жоқ арт бар тығыл жат	neutral
0	өз қателігіңді талда жетістікке жетуді ойла	өз қателіг талда жетістік жету ойла	neutral
0	табыс жүгірген сайын жақындай түседі	табыс жүгір сайын жақында түс	neutral
0	басқаларға сенім мен табандылықты ұялат	басқа сенім мен табандылық ұялат	neutral
0	ойың іске асқанда арманың орындалады	ой іс ас арман орындал	neutral
0	өзің жалаңаяқ болсаңда арманың асқақ болсын	өзің жалаңаяқ болса арман асқақ бол	neutral
0	өткеннің бәрін өртеп өшір де жоспар жаса	өт бәрін өрте өшір де жоспар жаса	neutral
0	адамдардың көзін жеткізем деп тыраштанба нақты болғанын қалай болатынын дәлелде	адам көз жеткізе де тыраштанб нақты бол қалай бол дәлелде	neutral
0	сіздің сөзіңізге түсінбеген сіздің үнсіздігіңізді де түсінбейді элберт хаббарт	сіздің сөз түсінбе сіздің үнсіздіг де түсінбе элберт хаббарт	neutral
0	көзді жұмып ешнәрсе көрмеуге болады ал жүректі жауып қайғыны сезе алмауға болмайды	көз жұм ешнәрсе көрме бол ал жүрек жау қайғы сез алма болма	neutral
0	қиын сәттерде жаныңда кім болса соларды қатты қадірле	қиын сәт жан кім бол сол қатты қадірл	neutral
0	дене қолтық аяқ тершеңдігінен қалай құтыламыз деген сұрақ сіздіде мазалайды ма онда мына мақаланы міндетті түрде оқыңыз https vk cc estcw	дене қол аяқ тершеңдіг қалай құтыл де сұрақ сізді мазала ма онда мына мақала міндетті түр оқ https vk cc estcw	neutral
0	мыңқ етпейсің қабылдап аласың да қарасымен шамаң жоқ таласуға	мыңқ етпе қабылда ал да қара шама жоқ талас	neutral
0	бұл құралды диетологтар жылдар бойы жасырып келді енді кез келген әйел арықтай алады артық салмақтан арылу үшін https vk cc xdy	бұл құра диетолог жыл бойы жасыр кел енді кез кел әйел арықта ал артық салмақ арылу үшін https vk cc xdy	neutral
0	адамның міңезінде үш алтын қасиет бар төзімділік сезіну және үндемеу бұлар өмірде ақыл талант пен сұлулықтан да көп пайдасын тигізеді	адам міңез үш алтын қасиет бар төзімділік сезін және үндеме бұлар өмір ақыл талант пен сұлулық да көп пайда тигіз	neutral
0	үш бағалы затты ешқашан қайтара алмайсың уақыт сөз мүмкіндік сондықтан уақытты жоғалтпа сөзді дәл уақытыңда айт мүмкіндікті жіберіп алма конфуций	үш бағалы зат ешқашан қайтар алма уақыт сөз мүмкіндік сондықтан уақыт жоғалтпа сөз дәл уақыт айт мүмкіндік жібер алма конфуци	neutral
0	жаз көңілін салқындау күз алады	жаз көңіл салқында күз ал	neutral
0	ауыр сөзден жүректе із қалады	ауыр сөз жүрек із қал	neutral
0	ол ананың әкенің жалғыз гүлі	ол ана әке жалғыз гүл	neutral
0	боқтауға да ұрысып ұруға да	боқта да ұрыс ұр да	neutral
0	жаймен айтқын түсіндір түйсігі бар	жай айтқ түсіндір түйсіг бар	neutral
0	қол көтерсең көргендер мақұрым дер	қол көтер көр мақұрым дер	neutral
0	өз досыңдай сырлас та жақын тартып	өз досыңда сырлас та жақын тарт	neutral
0	өз жаныңдай сүйгейсің сен күнім деп	өз жаныңда сүй сен күн де	neutral
0	әрбір сүріңгеніңді бақытсыздық деп санама бәлкімсенің шын бақытың сол жерден басталар	әрбір сүрің бақытсыз де санама бәлкімсе шын бақыт сол же баста	neutral
0	біреуді жоғалтып алудан қорықпаңыз жоғалатындар сізге тәжірибе үшін жіберілген тағдыр жібергендер мәңгілік сізбен бірге қалады	біреу жоғалт алу қорықпа жоғал сізге тәжірибе үшін жібер тағдыр жібер мәңгілік сізбен бірге қал	neutral
0	кімде кегім бар болса құрсын дедім	кім ке бар бол құр де	neutral
0	сабыр етуді үйрен себебі күндердің барлығы тамаша әрі біз ойлағандай бола бермейді сол тұста үйренгеніңді қажетке жаратасың сабырлық көркем мінездің көрінісі баға жетпес қазына	сабыр ету үйрен себебі күн барлығ тамаша әрі біз ойлағанда бола берме сол тұс үйрен қажет жара сабырлық көркем мінез көрініс баға жетпес қазына	neutral
0	тырнақ саңырауқұлағы мен өкшенің жарылуы шынымен қауіпті	тырнақ саңырауқұлағ мен өкше жарыл шын қауіпті	neutral
0	бұл дерт айтарлықтай қауіпті дер кезінде емдемесеңіз соңы жаман болады қатты ауыру мазоль қара тырнақтың өсіп кетуі б	бұл дерт айтарлықтай қауіпті дер кез емдеме соңы жаман бол қатты ауыру мазоль қара тырнақ өс кет б	neutral
0	сенің басымнан қандай жағдайлар өткенін ешкім білмейді	сенің бас қандай жағдай өт ешкім білме	neutral
0	сенің қандай қиындықтарың бар екенін де ешкім білмейді	сенің қандай қиындық бар екен де ешкім білме	neutral
0	сенің не үшін күресіп жүргенің де ешкімге мәлім емес	сенің не үшін күрес жүр де ешкім мәлім емес	neutral
0	тіпті шын мәнінде қандай адам екеніңде оларға белгісіз	тіпті шын мән қандай адам екен оларға белгісіз	neutral
0	бірақ ыңғайы туғанда бәрі де сені кінәлап табалап қалуға дайын	бірақ ыңғай ту бәрі де сен кінәла табала қал дайын	neutral
0	дүниеде ең қиыны жалғыздық ең жаманы жақыныңнан мәңгіге айырылу ең ащысы ешкімге білдіртпей іштей тынып жылау ал ең ауыры осының бəрін жасыру үшін жалған күліп жүру	дүние ең қиын жалғыз ең жаман жақын мәңгі айырыл ең ащы ешкім білдіртпе іште тын жыла ал ең ауыр осы бəр жасыр үшін жалған күл жүру	neutral
0	кедейдің қасында дүниең туралы	кедей қас дүние туралы	neutral
0	науқастың алдында деніңнің саулығы туралы	науқас алд ден саулығ туралы	neutral
0	жолы болмай жүрген кісінің алдында бақытты екенің жайлы	жол болма жүр кісі алд бақытты екен жайлы	neutral
0	түрмедегі кісінің алдында бостандығың туралы	түрме кісі алд бостандығ туралы	neutral
0	бедеу кісінің алдында балаларың туралы	беде кісі алд бала туралы	neutral
0	көбісі жақсылықты байқамайды ал жамандықты естен шығармайды	көбісі жақсылық байқама ал жамандық ес шығарма	neutral
0	ең жалғыз адамдар ең мейірімді адамдар	ең жалғыз адам ең мейірімді адам	neutral
0	ең көп күлетін адамдар ең мұңды адамдар	ең көп күл адам ең мұң адам	neutral
0	ең ойлы адамдар ең кемеңгер адамдар	ең ойл адам ең кемеңг адам	neutral
0	үлкендерді сыйлағаннан әлі ешкім ұятқа қалмады жағдайы нашарларға көмектескеннен әлі ешкім кедей болып қалған жоқ бірінші кешірім сұрағаннан әлі ешкім кем болып қалған жоқ	үлкен сыйла әлі ешкім ұят қалма жағдай нашар көмектес әлі ешкім кедей бол қалған жоқ бірінші кешір сұра әлі ешкім кем бол қалған жоқ	neutral
0	тағдырды қатал деме ол сені сынап жатыр	тағ қатал деме ол сен сына жатыр	neutral
0	махаббатты адал деме ол сені алдап жатыр	махаббат адал деме ол сен алда жатыр	neutral
0	кеткенге орал деме ол өзгені қалап жатыр	кет орал деме ол өз қала жатыр	neutral
0	көзіңнен жас тамса сүртіп таста	көз жас там сүрт таста	neutral
0	және әрқашан есте сақта бұл өмір	және әрқашан ес сақта бұл өмір	neutral
0	өміріңнің соңына дейін қанша байлық жисаң да ақшаң екінші өмірді сатып алуға жетпейді	өмір соң дейін қанша байлық жи да ақша екінші өмір сат ал жетпе	neutral
0	бақ деген құс ұшады да кетедi тақ деген түс кiредi де кетедi байлық деген мұз еридi де кетедi мәңгiлiк қалатын адал iс	бақ де құс ұш да кетедi тақ де түс кiредi де кетедi байлық де мұз еридi де кетедi мәңгiлiк қал адал iс	neutral
0	бақ деген құс ұшады да кетедi тақ деген түс кiредi де кетедi байлық деген мұз еридi де кетедi мәңгiлiк қалатын адал iс өмiрде адал iс қана мәңгiлiк қалатынына көзiм жеттi	бақ де құс ұш да кетедi тақ де түс кiредi де кетедi байлық де мұз еридi де кетедi мәңгiлiк қал адал iс өмiр адал iс қана мәңгiлiк қал көзi жеттi	neutral
0	саған уақыты жоқ адамға сен де уақытыңды жоғалтпа	саған уақыт жоқ адам сен де уақыт жоғалтпа	neutral
0	жақсы адам барлығын өзінен іздейді ақымақ адам оларды басқадан іздейді конфуций	жақсы адам барлығ өз ізде ақы адам ол басқа ізде конфуци	neutral
0	көбіне еркектер әйелдерінің көзіне шөп салып басқа жас қыздармен болып жүреді оған не себеп екенін білесіз бе әрине әйелінің қызығарлық жері қалмайды бала босанғаннан еріне нағыз керек жері босап үлкейіп кетеді осыдан соң күйеуі жас қыздарды іздей бастайды бірақ қазір дамыған заман жыныс мүшені қыз кезініздегідей тарылтуға да болады дәл осы мәселеге тап болып жыныс мүшесін үй жағдайында тарылтып …	көбіне еркек әйел көз шөп сал басқа жас қыз бол жүр оған не себеп екен біл бе әрине әйел қызығарлық же қалма бала босан ер нағыз керек же боса үлкей кет осы соң күйе жас қыз ізде баста бірақ қазір дамы заман жыныс мүше қыз кезініздегіде тарылт да бол дәл осы мәселе тап бол жыныс мүше үй жағдай тарылт күйе сақта қалған әйел оқиға оқ https vk cc iv ss	neutral
0	ыңғайлы əрі айқын мұсылман кулоны сіздің жүрегіңізге қымбат бойтұмар бола алады иесіне ұзақ жылдар бойы адал серік болады	ыңғайлы əрі айқын мұсылман куло сіздің жүрег қымбат бойтұмар бола ал ие ұзақ жыл бойы адал серік бол	neutral
0	ежелден келе жатқан ырымсенімдерге сенсек бұл бойтұмарды тағып жүрген адамды өмірде жетістік пен сəттіліктер күтеді толығырақ осы сайтта https vk cc tfte	ежел келе жат ырымсенім сен бұл бойтұмар тағ жүр адам өмір жетістік пен сəттілік күт толығырақ осы сайт https vk cc tfte	neutral
0	жанында саған сенетін адам болса мүмкін емес нәрсе жоқ	жан саған сен адам бол мүмкін емес нәрсе жоқ	neutral
0	әрине екіншісін таңдайтыныңызға күмəнім жоқ	әрине екінші таңда күмəн жоқ	neutral
0	ешкімге қатты сенбе алғашқыда тұз да қант болып көрінеді	ешкім қатты сенбе алғашқы тұз да қант бол көрін	neutral
0	үнемі байсалды салмақты және шыдамды болып жүруге тырысыңыз егер салмақты ашық жарқын болсаңыз туындаған мәселенің оң шешімін тез табасыз	үнемі байсалды салмақ және шыда бол жүр тырыс егер салмақ ашық жарқын бол туында мәселе оң шеш тез таб	neutral
0	оған қоса сабырсыз сары мұңды	оған қоса сабыр сары мұң	neutral
0	оған қоса сүйе тұрып күюді де	оған қоса сүйе тұр күю де	neutral
0	оған қоса көз жасты тыйуды да	оған қоса көз жас тыйу да	neutral
0	өмір маған ең маңызды сабағын берді сізді қиын жағдайда жалғыз қалдырған адамды кешіруге болмайды ол сізді тағы да алдауға дайын джон трамп	өмір маған ең маңызды сабағ бер сіз қиын жағдай жалғыз қалдыр адам кешір болма ол сіз тағы да алда дайын джон трам	neutral
0	бәрін өзіңіз үйренуге тырысыңыз әйтпесе өмір үйретсе аямайды юрий никулин	бәрін өз үйрен тырыс әйтпесе өмір үйрет аяма юри никулин	neutral
0	өмір бойы адал болу бұл бір керемет қасиет	өмір бойы адал болу бұл бір керемет қасиет	neutral
0	ол алтыннан да қымбат тiпті судан да таза пəк қасиет қой қазіргі уақытта ол əрбір адамға керек бірақ бұл қасиетің əрбір адамда бола бермейтiнi өкiнiштi	ол алтын да қымбат тi судан да таза пəк қасиет қой қазіргі уақыт ол əрбір адам керек бірақ бұл қасиет əрбір адам бола бермейтiнi өкiнiштi	neutral
0	сені біреулер өзің қалағандай сүймесе ол сені жантәнімен сүймейді деп ойлап қалма	сен біреу өзің қалағанда сүйме ол сен жантән сүйме де ойла қалма	neutral
0	шын дос сенің қолыңды ұстап тұрып жүрегіңді сезетін адам	шын дос сенің қол ұста тұр жүрег сез адам	neutral
0	сені мұң басса да күліп жүруді ешқашан тоқтатпа сенің күлкіңе біреулер ғашық болып қалуы мүмкін	сен мұң бас да күл жүру ешқашан тоқтатпа сенің күлкі біреу ғашық бол қал мүмкін	neutral
0	бұл өмірде сен бар болғаны адам ғана шығарсың бірақ біреулер үшін бүкіл әлемсің	бұл өмір сен бар бол адам ғана шығ бірақ біреу үшін бүкіл әлем	neutral
0	уақытын сенімен өткізгісі келмеген адамға уақытыңды кетірме	уақыт сенімен өткіз келме адам уақыт кетір	neutral
0	қалауымыздағы бірегей адамды қалай қабылдайтынымызды білу үшін бізді құдай басқа адамдармен кездестіреді бірегей адамды кездестіре қалғанда сол жақсылықты білу үшін солай жасаса керек	қалауымыз бірегей адам қалай қабылда білу үшін біз құдай басқа адам кездестір бірегей адам кездестір қал сол жақсылық білу үшін солай жаса керек	neutral
0	жылама өйткені бұл бітіп кетті күле қабылда өйткені солай болды	жыла өйткені бұл біт кет күл қабылда өйткені солай бол	neutral
0	сенің жаныңды ауыртатын адамдар қашан да табылады адамдарға сенуді жалғастыра бер бірақ сақ бол	сенің жан ауырт адам қашан да таб адам сену жалғастыр бер бірақ сақ бол	neutral
0	жаңа бір адамды кездестіріп ол мені түсінеді деп үміттенгенше өзің жақсар және өзіңнің кіи екеніңді біл	жаңа бір адам кездестір ол мен түсін де үміттенгенш өзің жақсар және өз кіи екен біл	neutral
0	соншама тырыса берме барлық жақсы нәрселер күтпеген жерден болады	сонша тырыс берме барлық жақсы нәрсе күтпе же бол	neutral
0	өмірде дана секілді сүргің келсе екі басты қағиданы жаттап ал әр нәрсені жегенше аш қалған дұрыс әркіммен өмір сүргенше жалғыз болған дұрыс омар хайям	өмір дана секілді сүр кел екі басты қағида жатта ал әр нәрсе жегенш аш қалған дұрыс әркім өмір сүргенш жалғыз бол дұрыс омар хайя	neutral
0	көбісі басыңа бір қиындық түссе уақыт емдейді дейді бірақ уақыт емдемейді тек уақыт өте келе жүректегі ауыртпалықпен мұңмен өмір сүруге етің үйреніп кетеді	көбісі бас бір қиындық түс уақыт емде де бірақ уақыт емдеме тек уақыт өте келе жүрек ауыртпалық мұң өмір сүр ет үйрен кет	neutral
0	мен өте баймын қаншалықты екенін айтып жеткізе алмайм менде екі көретін көз істейтін қолдар мен аяқтар құлағым да жақсы еститін сияқты мен таң сәріні күн батысты көремін сеземін әр сәтке қуаныңыз	мен өте бай қаншалықты екен айт жеткіз алмай менде екі көр көз істе қол мен аяқ құла да жақсы естит сияқты мен таң сәрі күн бат көр сез әр сәт қуан	neutral
0	ешкім сабыр сақтамаған жерде сен сабыр сақта	ешкім сабыр сақтама же сен сабыр сақта	neutral
0	ешкім құрметтемеген жандарды сен құрметте	ешкім құрметтеме жан сен құрметте	neutral
0	ешкімнің қолынан келмеген жұмысты сен жаса	ешкі қол келме жұм сен жаса	neutral
0	сонда ешкімнің қолы жетпеген жетістікке сенің қолың жетеді	сонда ешкі қол жетпе жетістік сенің қол жет	neutral
0	өткен нәрсе өтті де кетті мүлдем өзгерте алмайсың сондықтан тек қазіргімен өмір сүру керек	өткен нәрсе өт де кет мүлдем өзгер алма сондықтан тек қазіргі өмір сүру керек	neutral
0	назар аударыңыз медицинадағы жаңалық аяқтардағы сүйектердің қисық бітуін емдейтін амал табылды ешқандай операциясыз бар болғаны бір курс https vk cc scppq	назар ау медицина жаңалық аяқ сүйек қисық біт емде амал таб ешқандай операция бар бол бір курс https vk cc scppq	neutral
0	бұл дүниеде соқыр адам бар біріншісі ол сен менің сені қалай сүйетінімді көрмейсің	бұл дүние соқыр адам бар бірінші ол сен менің сен қалай сүй көрме	neutral
0	екіншісі ол мен сенен басқа жанды көрмеймін	екінші ол мен сенен басқа жанды көрме	neutral
0	қыз бен жігіттің арасында өкперенішсіз ұрыскеріссіз қарымқатынас болмайды күштілері шыдап бірге бақытты болады ал әлсіздері орнына басқа адам іздеп әлек болады	қыз бен жігіт ара өкпереніш ұрыскеріс қарымқатынас болма күшті шыда бірге бақытты бол ал әлсіз орн басқа адам ізде әлек бол	neutral
0	қазіргі кездер жастар мен ересектер арасында құлақ естімей қалу ауруы көбейіп кеткен енді оның операциясыз ешқандай ауырсынусыз шешімі табылды жылдық кереңдікті күнде емдеуге болады отилор құлақтың есту қабілетін жақсартады қалпына келтіреді кей аурудың салдарынан болатын құлақтағы ыңғайсыздықты жояды әр түрлі жастағы адамдарға арналған	қазіргі кез жас мен ересек ара құлақ естіме қалу ауру көбей кет енді оның операция ешқандай ауырсыну шешім таб жылдық кереңдік күн емде бол отило құлақ ест қабілет жақсарт қалп келтір кей ауру сал бол құлақ ыңғайсыздық жоя әр түрлі жастағы адам арнал	neutral
0	ешқандай кері көрсетілім жоқ операциясыз шөптен жасалған отилор арқылы құлағыңыз есту қабілетін қалпына келтіріңіз есту аппараттарын мәңгіге ұмытыңыз мына сілтемені басып толық оқып тапсырыс беріңіздер https vk cc y қазақстанның барлық қаласына жеткізеді барлық тексеруден өткізілген жағымсыз әсері жоқ аллергия бермейді дәрігерлердің рұқсатымен сертификатталған өнім	ешқандай кері көрсетілім жоқ операция шөп жасал отило арқылы құла ест қабілет қалп келтір ест аппарат мәңгі ұмыт мына сілтеме бас толық оқ тапсырыс бер https vk cc y қазақстан барлық қала жеткіз барлық тексеру өткіз жағымсыз әсер жоқ аллергия берме дәрігер рұқсат сертификаттал өнім	neutral
0	сонда ғана келетіндердің есімі бас әріппен жазылады	сонда ғана кел есім бас әріп жаз	neutral
0	адамдар сенімен сөйлесуге дәрежелері жетпейтінін түсінгендерінде артыңнан сөйлей бастайды	адам сенімен сөйлес дәреже жетпе түсінген арт сөйле баста	neutral
0	ешкімге сырыңды айтпа себебі сенің сыр бөлісіп жүрген ең жақын досың дасені бір күні сатып кетуі әбден мүмкін	ешкім сыр айтпа себебі сенің сыр бөліс жүр ең жақын дос дасе бір күн сат кет әбден мүмкін	neutral
0	бай адамды күтпе иманды адамға тұрмысқа шық	бай адам күтпе има адам тұрмыс шық	neutral
0	себебі байлық сарқылуы мүмкін ал иман сарқылмайды	себебі байлық сарқыл мүмкін ал иман сарқылма	neutral
0	нағыз еркек әйелін басқаруға тырысып басынып балағаттап қол жұмсайтын еркек емес	нағыз еркек әйел басқар тырыс басын балағатта қол жұмса еркек емес	neutral
0	нағыз еркек әйелін сыйлайтын қамқорлық жасайтын еркек сонда әйелінің өзіақ оған бағынғысы келеді	нағыз еркек әйел сыйла қамқорлық жаса еркек сонда әйел өзіақ оған бағын кел	neutral
0	болашағыңды білмей тұрып біреудің өткеніне күлме ллойд бэнкс	болашағ білме тұр біреу өт күл ллойд бэнкс	neutral
0	дауылда берілген уәделер тыныш күні ұмытылады уильям шекспир	дауыл бер уәде тыныш күн ұмыт уилья шекспи	neutral
0	шамадан тыс терлеуауыздағы жағымсыз иістің шығуы немесе денеде қал сүйелдің көбеюі немесе шашыңыздың көп көлемде түсуі шаршаңқылық секілді белгілер организмде паразиттің көбеюінің себептері дер кезінде емдемесе соңы өліммен аяқталатыны еш күмәнсіз қазірден бастаңыз симптом түрлері шектен тыс терлеу	шама тыс терлеуауыз жағымсыз иіс шығ немесе дене қал сүйе көбею немесе шаш көп көлем түс шаршаңқылық секілді белгі организм парази көбею себеп дер кез емдеме соңы өл аяқтал еш күмән қазір баста симптом түр шек тыс терле	neutral
0	бірде суық бірде ыстық бұл махаббат шырағы бірде бардабірде жоқ бұл өмірдін сынағы	бірде суық бірде ыстық бұл махаббат шырағ бірде бардабі жоқ бұл өмірд сынағ	neutral
0	адам өзгені бақытсыз етіп өзі бақытты бола алмайды	адам өз бақыт ет өзі бақытты бола алма	neutral
0	ешкім басқаларды сынайтын дәрежеде ақылды емес	ешкім басқа сына дәреже ақылды емес	neutral
0	ешкім басқаларға өмірді үйрететін дәрежеде ақылды емес	ешкім басқа өмір үйрет дәреже ақылды емес	neutral
0	сондықтан айналаны емес атаананы тыңдау керек	сондықтан айнала емес атаана тыңдау керек	neutral
0	егер өзен суы тасыса құмырсқалар балықтарға жем болады ал тартылып кетсе балықтар құмырсқаларға жем болады өмір алма кезек	егер өзен су тасы құмырсқа балық жем бол ал тартыл кет балық құмырсқа жем бол өмір алма кезек	neutral
0	өмір деген бұл әлемнің кеңдігі	өмір де бұл әлем кеңдіг	neutral
0	өмір деген ақ пен қара теңдігі	өмір де ақ пен қара теңдіг	neutral
0	өмір деген артта қалған өткенің	өмір де арт қалған өт	neutral
0	өмір деген тұрағыңның жайлығы	өмір де тұрағ жайлығ	neutral
0	өмір деген кейде мұңды қайғылы	өмір де кейде мұң қайғылы	neutral
0	өмір деген бір шайлығы байлардың	өмір де бір шайлығ бай	neutral
0	өмір деген сүрген сайын көретін	өмір де сүр сайын көр	neutral
0	өмір деген дүниеден шеткері	өмір де дүние шетк	neutral
0	өмір деген бұ дүние мектебі	өмір де бұ дүние мектеб	neutral
0	өмір деген өз қолыңда кейкезде	өмір де өз қол кейкез	neutral
0	өмір деген дүниенің сұрағы	өмір де дүние сұрағ	neutral
0	өмір деген бірақ сәтте тынады	өмір де бірақ сәт тын	neutral
0	өмір деген сен біреуді сынауың	өмір де сен біреу сына	neutral
0	өмір деген арайлап таң атқаны	өмір де арайла таң ат	neutral
0	өмір деген кешке күннің батқаны	өмір де кеш күн бат	neutral
0	өмір деген сол өмірдің өзінің	өмір де сол өмір өзінің	neutral
0	егер сіз он жылға жас көрінгіңіз келсе адамдар сізге назар аударып комплимент айтқаның қаласаңыз осы мақаламды соңына дейін оқыңыз расында бұл сізге он жылға жас көрінуге көмектеседі егер сіз әбіржіп түріңіз шаршаған болып жүргенді қаласаңыз бұл мақаланы оқымайақ қойыңыз	егер сіз он жыл жас көрін кел адам сізге назар аудар комплимент айт қала осы мақала соң дейін оқ рас бұл сізге он жыл жас көрін көмектес егер сіз әбірж түр шарша бол жүр қала бұл мақала оқымайақ қой	neutral
0	әйелдер қанша жасқа дейін өзін жаспын деп есептей алады жасқа дейін деп жүрдім кейін түсіндім жас көріну ол жасқа байланысты емес екенін сенің бетіңнің терісі фигураң көзіңнің жылтырауы өзіңе деген сенімділікке байланысты екен	әйел қанша жас дейін өз жас де есепте ал жас дейін де жүр кейін түс жас көріну ол жас байланысты емес екен сенің бет тері фигура көз жылтыра өз де сенімділік байланысты екен	neutral
0	менің жасым де мен өзімді жаспын деп санай алмадым мен кәрі көрінетінмін косметика да көп көмек бере алмады	менің жас де мен өз жас де сана алма мен кәрі көрін косметика да көп көмек бер алма	neutral
0	әжімдер беттің түсі көздің астындағы артық тері мені он жылға үлкен қылып көрсетті ал мен өзімді сұлу болғанымды қаладым адамдардан комплимент алғым келді кейіннен түсіндім өзімнің сұлулығым үшін күресу керек екенін неше түрлі құралдарды толтырып алып бетіме жақтым	әжім бет түс көз аст артық тері мен он жыл үлкен қыл көрсе ал мен өз сұл бол қала адам комплимент ал кел кейін түс өзімнің сұлулығ үшін күресу керек екен неше түрлі құрал толтыр алып бет жақ	neutral
0	жарты жылда бетімдегі әжімдердің біреуі де кетпеді сол кеткен ақшаға бетімнің терісін тартып операция жасатуға болатын еді ешқандай нәтиже болмады косметологтарға бардым витаминдер іштім сосын дипрецияға түстім нәтиже болмады	жарты жыл бетім әжім біреу де кетпе сол кет ақша бет тері тарт операция жасат бол ед ешқандай нәтиже болма косметолог бар витамин іш сосын дипреция түс нәтиже болма	neutral
0	сөйтіп жүріп бір күні өзімнің құрдас подружкамды жолықтырдым ол маған қарағанда әдемі сұлу көрінді	сөйт жүр бір күн өзімнің құрдас подружка жолық ол маған қара әдемі сұл көр	neutral
0	сөйтім одан сұрадым сөйтіп ол маған осы сайтпен бөлісті	сөйт одан сұра сөйт ол маған осы сайт бөл	neutral
0	https vk cc mhvfi содан подругам айтқан құралды қолдандым қыздар сіздер ғажайыпқа сенесіздер ме	https vk cc mhvfi содан подруга айт құра қолда қыз сіздер ғажайып сен ме	neutral
0	мен таңертең тұрып айнаға қарағанда ғажайыптарға сене бастадым мен өзімді танымай қалдым	мен таңертең тұр айна қара ғажайып сен баста мен өз таныма қал	neutral
0	маған жас сұлу әжімсіз беті таза қыз айнадан қарап тұрды мен соншалықты қуанғаным ән айтып билегім келді	маған жас сұл әж бет таза қыз айна қара тұр мен соншалықты қуан ән айт биле кел	neutral
0	күйеуім маған махаббат көзімен қарай бастады жұмыстағы әріптестерім жұмбақша күліп комплимент айтатын болды	күйе маған махаббат көз қарай баста жұмыс әріптес жұмбақш күл комплимент айт бол	neutral
0	енді мен нақты білдім әйел сұлу болғысы келсе бола алатынына тек қана дұрыс құрал қолдану қажет	енді мен нақты біл әйел сұл бол кел бола ал тек қана дұрыс құрал қолдану қажет	neutral
0	көргеніңнің бәріне сене берме қантта тұз сияқты болып көрінеді араб мақалы	көр бәрін сен берме қант тұз сияқты бол көрін араб ма	neutral
0	дүниедегі ең жаман нәрсе екіжүзділік януш корчак	дүние ең жаман нәрсе екіжүзділік януш корчак	neutral
0	басқа адамға жәрдемдесу үшін бай болудың қажеті жоқ тек қана мейірімді болсаң болды	басқа адам жәрдемдесу үшін бай бол қажет жоқ тек қана мейірімді бол бол	neutral
0	қызың жаман болса жеті атаға жетеді	қыз жаман бол жеті ата жет	neutral
0	әйелің жаман болса достарың жоламай кетеді	әйел жаман бол дос жолама кет	neutral
0	келінің жаман болса күңкілдеумен өтеді	кел жаман бол күңкілде өт	neutral
0	балаң жаман болса өмірің сүрген бекергі майқы би	бала жаман бол өмір сүр бекерг майқ би	neutral
0	бәрінің уақытша екеніне сене білу керек қара бұлттың соңынан жадырап күн шығары сөзсіз	бәрі уақытша екен сен білу керек қара бұл соң жадыра күн шығ сөзсіз	neutral
0	ешкімге ешнəрсе айтпауды үйреніңіздер сол кезде бəрі жақсы болады	ешкім ешнəр айтпау үйрен сол кезде бəрі жақсы бол	neutral
0	бірінші кешірім сұрау бұл төмендіктің белгісі емес бұл адамның ең жақсы қасиеті ф достоевский	бірінші кешір сұрау бұл төмендік бел емес бұл адам ең жақсы қасиет ф достоевски	neutral
0	өмір қоштасуды үйретеді бірақ ұмытқызбайды қарайсың бірақ көре алмайсың естисің бірақ сенбейсің сүйесің бірақ ол сүймейді кетеді және қайта оралмайды	өмір қоштасу үйрет бірақ ұмытқызба қара бірақ көр алма ести бірақ сенбе сүй бірақ ол сүйме кет және қайта оралма	neutral
0	назар аударыңыз медицинадағы жаңалық аяқтардағы сүйектердің қисық бітуін емдейтін амал табылды ешқандай операциясыз бар болғаны бір курс ttps vk cc scppq	назар ау медицина жаңалық аяқ сүйек қисық біт емде амал таб ешқандай операция бар бол бір курс ttps vk cc scppq	neutral
0	кімде кім кішірейсе алла оның абырой беделін көтере түседі	кім кім кішірей алл оның абырой бедел көтер түс	neutral
0	бұл бір бейне өткінші тағдыр екен	бұл бір бейне өткінш тағдыр екен	neutral
0	өткенді өкіну үшін емес сабақ алу үшін еске алу керек	өт өкін үшін емес сабақ алу үшін ес алу керек	neutral
0	болашаққа үреймен емес үмітпен қарау қажет	болашақ үрей емес үміт қарау қажет	neutral
0	бұл мүмкін емес деді сылтау	бұл мүмкін емес де сылтау	neutral
0	досыңмын деп жүріп дұшпандығын оздырар жамандар болады абай құнанбаев	дос де жүр дұшпандығ оздыр жаман бол абай құнанбаев	neutral
0	тәкаппар және қырсық адам ешкімнің ақылын тыңдамай бәрін өз білгеніңше жасайды да көп ұзамай өз қателіктерінің құрбанына айналады эзоп	тәкапп және қырсық адам ешкі ақыл тыңдама бәрін өз білгеніңш жаса да көп ұзама өз қателік құрбан айнал эзо	neutral
0	адаммен бетпебет сөйлеспей тұрып ол туралы пікір айтудан аулақ болыңыз себебі ол жайлы естігендеріңіздің бәрі тек өсек қана майкл джексон	адам бетпебет сөйлеспе тұр ол туралы пікір айту аулақ бол себебі ол жайлы есті бәрі тек өсек қана майкл джексон	neutral
0	біреуге бере алатын ең бағалы сыйлық ол сенің уақытың себебі сен оны берген соң ешқашан қайтарып алуға мүмкіндігін жоқ	біреу бер ал ең бағалы сыйлық ол сенің уақыт себебі сен оны бер соң ешқашан қайтар ал мүмкіндіг жоқ	neutral
0	барлық жеңістер өзіңді өзің жеңуден басталады леонев	барлық жеңіс өз өзің жеңу бастал леонев	neutral
0	қиындықтарға шағымданып қажеті жоқ сіздің жолыңыз әрқашан раушанға көмкеріліп жатпайды	қиындық шағымдан қажет жоқ сіздің жол әрқашан раушан көмкеріл жатпа	neutral
0	алауға қанша отын салсаң сонша жылу қайтарады адамдарға қанша мейірімділік жасасаң алла сонша жақсылық қайтарады	алау қанша отын сал сонша жылу қайтар адам қанша мейірімділік жаса алл сонша жақсылық қайтар	neutral
0	әрдайым жақсылық жасауға тырысыңыз сонда бақыт соңыңыздан өзіақ жүгіреді	әрдайым жақсылық жаса тырыс сонда бақыт соң өзіақ жүгір	neutral
0	бұл өмірдің ең ғажабы сенің барлық кемшіліктеріңді қателіктеріңді және кемшіл тұстарыңды біле тұра сені ең ғажап адам деп санайтын жанды табу	бұл өмір ең ғажаб сенің барлық кемшілік қателік және кемшіл тұс біл тұр сен ең ғажа адам де сана жанды табу	neutral
0	егер адамдар сізді тек ісі түскенде ғана іздесе көңілініз түспесін керісінше қуаныңыз себебі сіз шам сияқтысыз олардың өмірлерін қараңғылық басқанда сізге қарай ұмтылады	егер адам сіз тек іс түс ғана ізде көңілініз түспе керісінше қуан себебі сіз шам сияқты олардың өмір қараңғылық бас сізге қарай ұмтыл	neutral
0	кейде өткен өмірі нашар адамдар жарқын болашақ құрады	кейде өткен өмір нашар адам жарқын болашақ құр	neutral
0	ал бүгін байлығының буына мас болып менменсіп жүрген адамдар бірден төмен түседі	ал бүгін байлығ бу мас бол менменс жүр адам бірден төмен түс	neutral
0	өмір алмакезек өзіңнің болашағыңды білмейсің сол үшін өзгенің өткен шағына күлме	өмір алмакезек өз болашағ білме сол үшін өз өткен шағ күл	neutral
0	және әрқашан есіңде сақта бұл өмір	және әрқашан ес сақта бұл өмір	neutral
0	қалың және ұзын шаш бар болғаны төрт аптада сіздің шашыңыз ренсіз құрғақ және әлсіз бе шашыңыздың ұзын әрі берік болғанын қаласаңыз онда бұл сізге арналады https vk cc zrxj	қалың және ұзын шаш бар бол төрт апта сіздің шаш рен құрғақ және әлсіз бе шаш ұзын әрі берік бол қала онда бұл сізге арнал https vk cc zrxj	neutral
0	жақсы адамдар сiзге бақыт әкеледi жаман адамдар тәжiрибе бередi ең жамандар сабақ бередi ал ең жақсылары естелiк қалдырады әр адамды бағалаңыздар уилл смит	жақсы адам сiз бақыт әкеледi жаман адам тәжiрибе бередi ең жаман сабақ бередi ал ең жақсы естелiк қалдыр әр адам бағала уилл смит	neutral
0	бір рет қолыңды қайтарған адамнан ешқашан көмек сұрама бір рет сатып кеткен адамға ешқашан сенбе	бір рет қол қайтар адам ешқашан көмек сұрама бір рет сат кет адам ешқашан сенбе	neutral
0	өмірде қиындықтан түңілме бұның бәрі сынақ артынан мүмкін осы қиындықтын арқасында бір жақсылықпен қуаныш тұрады	өмір қиындық түңіл бұның бәрі сынақ арт мүмкін осы қиындықт арқа бір жақсылық қуаныш тұр	neutral
0	дәрежең көтерілгенде достарың сенің кім екеніңді біледі дәрежең түскенде сен достарыңның кім екенін білесің	дәреже көтеріл дос сенің кім екен біл дәреже түс сен дос кім екен біл	neutral
0	сүйгенінді құшағына алып отбасы бақытын сезіну қандай бақыт шіркін бірақ ол маскүнем болып кетті елде дағдарыс ал ол бар тапқанымызды ішімдікке жұмсайды алкоголизмнен жүз пайыз кепілдікпен айығып кетудің ең қарапайым əдісі дəрігерлердің уколынсыз жəне дəрі дəрмегінсіз бұл тəсіл өте қарапайым жəне кез келген адам оны қолдана алады өшіріп тастамай тұрғанда осы жерден оқыңыздар https vk cc yzik	сүйген құшағ алып отбасы бақыт сезін қандай бақыт шіркін бірақ ол маскүне бол кет ел дағдарыс ал ол бар тап ішімдік жұмса алкоголиз жүз пайыз кепілдік айығ кету ең қарапайым əді дəрігер уколын жəн дə дəрмегін бұл тəсіл өте қарапайым жəн кез кел адам оны қолдан ал өшір тастама тұр осы же оқ https vk cc yzik	neutral
0	сүйген адамыңды түзетудің қажеті жоқ ол егер сені шын сүйсе өзөзін түзетеді	сүй адам түзету қажет жоқ ол егер сен шын сүй өзөз түзет	neutral
0	біреу сенімен босаған кезде ғана сөйлеседі тағы біреу сенімен сөйлесу үшін уақытты өзі босатады айырмашылығын көрдің бе	біреу сенімен боса кезде ғана сөйлес тағы біреу сенімен сөйлесу үшін уақыт өзі босат айырмашылығ көр бе	neutral
0	өсе келе бір заңды түсіндім адамдарды сөзіне қарап емес ісіне қарай бағалау керек екен	өс келе бір заңды түс адам сөз қара емес іс қарай бағалау керек екен	neutral
0	ешқашан біреуді тыңдама ешқашан ешкімді күтпе ешқашан біреуден еш нәрсе сұрама барлығын өзің жаса осылай дұрыс	ешқашан біреу тыңда ешқашан ешкі күтпе ешқашан біреу еш нәрсе сұрама барлығ өзің жаса осылай дұрыс	neutral
0	гибридты лимонды үйге алғанымызға көп болған жоқ экодараның шағын лимонағашы сөз жоқ бұл əдемі жеудің өзі бір рахат лимондар магазиндегідей қышқыл емес олар өте хош иісті жəне дəмі нəзік гүлдер менің үйімде жақсы өсетін еді ал жеміс ағаштарының жерсініп кетуі проблема еді шын айтсам бұл ағаш өте оңай сіңісіп өсіп кетті суреттен көрсеңіздер болады қандай əдемі болып өскенін қазір дəл осы дүкенде h…	гибрид лимон үй ал көп бол жоқ экодара шағын лимонағаш сөз жоқ бұл əдем жеу өзі бір рахат лимон магазиндегіде қышқыл емес олар өте хош иіс жəн дəм нəзік гүл менің үй жақсы өс ед ал жеміс ағаш жерсін кет проблема ед шын айт бұл ағаш өте оңай сіңіс өс кет сурет көр бол қандай əдем бол өс қазір дəл осы дүкен https vk cc yocrl апельсин ши жəн киви ал қашан кел күт жүр оңтүстік жеміс өз үй өс қала қаз…	neutral
0	шыgа бәрі ge өтkінші тіnті қазір саған қаншалықmы қиын болса gа уақыm өme бәрі ұмыmылады себебі мына өмірде ешmеңе мәңгілік емес	шыg бәрі ge өтkінш тіn қазір саған қаншалықm қиын бол gа уақыm өme бәрі ұмыm себебі мына өмір ешmе мәңгілік емес	neutral
0	жылуы бар жүректен жылытатын сөз шығаржылуы жоқ жүректен жылататын сөз шығар	жыл бар жүрек жылыт сөз шығаржыл жоқ жүрек жылат сөз шығар	neutral
0	бұл өмір біз ойлағандай керемет болса туылғанда жыламас едік кіршіксіз таза болса өлгенде жуынбас едік	бұл өмір біз ойлағанда керемет бол ту жыламас едік кіршік таза бол өл жуынбас едік	neutral
0	ақылсыз еркек көп ақша тапсабұзыладыақылсыз әйел бұзылсакөп ақша табады дейдi аллаһерлерге халал табысәйелдерге адал намыс берсiн	ақыл еркек көп ақша тапсабұзыладыақыл әйел бұзылсакө ақша таб дейдi аллаһер халал табысәйел адал намыс берсiн	neutral
0	өзгенің қателіктерін кешірмейтіндей біз кімбіз аллаһ біздің қателіктерімізді кешіріп жатқанда	өз қателік кешірмейтінде біз кім аллаһ біздің қателік кешір жатқанда	neutral
0	химиясыз және диетасыз арықтауға арналған инновациялық препарат	химиясыз және диета арықта арнал инновациялық препарат	neutral
0	көптеген жағдайларда диеталар мен жаттығулар арқылы арықтай алмаудың себептерін біліп алыңыз https vk cc xdy	көптеген жағдай диета мен жаттығу арқылы арықта алма себеп біл ал https vk cc xdy	neutral
0	өртті отпен сөндіре алмағандай ашуды ашумен жеңе алмайсың тек сабырлылықпен жеңе аласың	өр от сөндір алмағанда ашу аш же алма тек сабырлылық же ал	neutral
0	ешқашан адамның түр сипатына сын айтпа алла солай жаратты ал сен аллаға қарсы тұра алмайсың	ешқашан адам түр сипат сын айтпа алл солай жара ал сен алла қарсы тұр алма	neutral
0	реніштерді құмға қуаныштарды тасқа жазып үйрен шығыс мақалы	реніш құм қуаныш тас жаз үйрен шығыс ма	neutral
0	кіммен жүргеніңе кіммен дос болғаныңа мұқият бол өйткені бұлбұл гүлге қарға қоқысқа жетелейді жалаладдин руми	кім жүр кім дос бол мұқият бол өйткені бұлбұл гүл қар қоқыс жетеле жалаладдин руми	neutral
0	қаншама адам көрдім үстінде киімі жоқ қаншама киім көрдім ішінде адамы жоқ	қанша адам көр үст киім жоқ қанша киім көр іш адам жоқ	neutral
0	ұялғанда қызаратын адамда қара жүрек болуы мүмкін емес қытай даналығы	ұял қызар адам қара жүрек бол мүмкін емес қытай даналығ	neutral
0	өмірің қандай болса да оны бағала ол тек бір рет беріледі	өмір қандай бол да оны бағала ол тек бір рет бер	neutral
0	ойладың ба айт дұрыс деп шештің ба істе сонда бұл өмірде сенен бақытты адам болмайды	ойла ба айт дұрыс де шеш ба істе сонда бұл өмір сенен бақытты адам болма	neutral
0	егер папилломадан дер кезінде емделмесе аурудың одан әрі дамуы және шырышты қабаттарда бөртпе пайда болып одан әрі ағзаға таралады папилломаның бастың терісінде пайда болады сондайақ толығырақ осы жерден оқыңыз https vk cc xt sh	егер папиллома дер кез емделме ауру одан әрі дам және шырышты қабат бөртпе пайда бол одан әрі ағза тарал папиллома бас тері пайда бол сондайақ толығырақ осы же оқ https vk cc xt sh	neutral
0	тауларды орнынан қозғалтатын адам алдымен кіші тастардан бастайды конфуций	тау орн қозғалт адам алд кіші тас баста конфуци	neutral
0	ауыр күн де өтеді оған сабыр шыдам қыл	ауыр күн де өт оған сабыр шыдам қыл	neutral
0	сенім қағаз секілді бір мыжылса қайтадан мінсіз бола алмайды	сенім қағаз секілді бір мыжыл қайта мін бола алма	neutral
0	уәдені көп беретіндерге сенбе олар әдетте дым да бітірмейді үнсіздікпен бар жұмысты атқаратынтардарға сенім арт	уәде көп бер сенбе олар әдет ды да бітірме үнсіздік бар жұм атқаратынтар сенім арт	neutral
0	кімге ренжідім кешірдім кімді ренжіттім кешірім сұраймын арман мен мақсат көп өткенкеткенге қайырылатын уақыт жоқ тіпті сенің қалай қиналып талпынып жатқаныңды ешкім көрмесе де уайымдама алла бәрін көреді әлсіздер күледі мықтылар демеу береді кетсе мейлі кете берсін	кім ренжі кеш кім ренжі кешір сұра арман мен мақсат көп өткенкет қайырыл уақыт жоқ тіпті сенің қалай қинал талпын жат ешкім көрме де уайымда алл бәрін көр әл күл мықты деме бер кет мейлі кет бер	neutral
0	оралмаса уақыт өте жүрекке жақын жан табылар	оралма уақыт өте жүрек жақын жан табыл	neutral
0	тым мықты болғым келмейді нәзік сүйікті бақытты болғым келеді	тым мықты бол келме нәзік сүйікті бақытты бол кел	neutral
0	биіктеп кетсең құлау бар қуанып кетсең жылау бар	биікте кет құла бар қуан кет жыла бар	neutral
0	қарапайымдылық адам бойындағы ізгі қасиет	қарапайымдылық адам бой ізгі қасиет	neutral
0	себебі екі аяқты пенденің бір бірінен артықшылығы тек ақылойында ғана	себебі екі аяқ пенде бір бір артықшылығ тек ақылой ғана	neutral
0	бақыттың ұшқанын да кеш біледі	бақыт ұш да кеш біл	neutral
0	қыз жылатып күнақар боп қалмайын	қыз жылат күнақ боп қалма	neutral
0	ең жаман нәрсе қорқыныш	ең жаман нәрсе қорқыныш	neutral
0	ең жаман қателік тез бас тарту	ең жаман қателік тез бас тарту	neutral
0	ең жиіркенішті сезім қызғаншақтық	ең жиіркеніш сезім қызғаншақ	neutral
0	ешқашан адамның түр сипатына сын айтпа	ешқашан адам түр сипат сын айтпа	neutral
0	егерде сізде арман ықылас және табандылық болса сіз барлығына жетесіз	ег сіз арман ықылас және табандылық бол сіз барлығ же	neutral
0	мектепте бiрiншi сабақ болады содан соң сынақ болады	мектеп бiрiншi сабақ бол содан соң сынақ бол	neutral
0	өмiрде бiрiншi сынақ содан соң ол саған сабақ болады	өмiр бiрiншi сынақ содан соң ол саған сабақ бол	neutral
0	күліп жүріп өткерсем де күнімді жылап жатып ұйықтарымды кім сезген	күл жүр өткер де күн жыла жат ұйық кім сез	neutral
0	достықтың соңы махаббат бола алады	достық соңы махаббат бола ал	neutral
0	бірақ махаббаттың соңы достық бола алмайды	бірақ махаббат соңы достық бола алма	neutral
0	мен сезіммен қорықпаймын мен сезімге батып кетуден қорқамын	мен сез қорықпа мен сезім бат кету қор	neutral
0	мен тән жарақатынан қорықпаймын мен жан жарақатынан қорқамын	мен тән жарақат қорықпа мен жан жарақат қор	neutral
0	мен сүюден қорықпаймын мен керексіз болудан қорқамын	мен сүю қорықпа мен керек болу қор	neutral
0	мен өлімнен қорықпаймын мен өзім сүйетін жандарды жоғалтып алуды қорқамын	мен өл қорықпа мен өзім сүй жан жоғалт алу қор	neutral
0	бәріміз біреуді не бірнәрсені күтумен өміріміз қалай өтіп кеткенін байқамай да қаламыз	бәрі біреу не бірнәрсе күт өмір қалай өт кет байқама да қал	neutral
0	ана тілдің қадіріне жетпесек	ана тіл қадір жетпе	neutral
0	қазақ болып қайтеміз күн кешіп	қазақ бол қай күн кеш	neutral
0	солай жаным сен жылама мұңай ма	солай жан сен жыла мұңа ма	neutral
0	бақыт үшін күресе бер әрқашан	бақыт үшін күре бер әрқашан	neutral
0	әзір болма мұңыңды айтып басқаға	әзір болма мұң айт басқа	neutral
0	кім мені сатып кетті қош бол	кім мен сат кет қош бол	neutral
0	кім меннен кетті жолың болсын	кім мен кет жол бол	neutral
0	ал кім менің жанымда қалды бағалаймын жақсы көремін және құрметтеймін	ал кім менің жан қал бағала жақсы көр және құрметте	neutral
0	сөздерімнен сән кетсе де мән кетпейді	сөз сән кет де мән кетпе	neutral
0	бір атадан тарайтын екі қазақ	бір ата тара екі қазақ	neutral
0	бірін бірі менсінбей мамбет дейді	бір бірі менсінбе мамбет де	neutral
0	шын сүйген адам тіпті ең қиын жағдайларда да сенің жаныңда болып барлық әлем сенен теріс айналса да сені тастап кетпейтін адам	шын сүй адам тіпті ең қиын жағдай да сенің жан бол барлық әлем сенен теріс айнал да сен таста кетпе адам	neutral
0	менің енем мені мақтайтын ене болады	менің ене мен мақта ене бол	neutral
0	баласының алдында мені жақтайтын ене болады	бала алд мен жақта ене бол	neutral
0	сенің желкеңнен пышақ ұрған адамға ашуланба оған сенім артқан өзіңсің өзіңе ашулан	сенің желке пышақ ұр адам ашуланб оған сенім арт өзің өз ашулан	neutral
0	сенің сыртыңнан сырыңды жайып жүрген адамға ренжіме оған сырыңды айтқан тағы да өзіңсің өзіңе ренжі	сенің сырт сыр жай жүр адам ренж оған сыр айт тағы да өзің өз ренж	neutral
0	егер сіз адалдық ексеңіз сенім аласыз	егер сіз адалдық ек сенім ал	neutral
0	бүгін еккеніңізге абай болыңыз бір мезгіл не егіп жатқаныңызға қараңыз себебі ол ертеңгі жемісіңізді анықтайды бүгінгі дән біздің ісіміздің ертеңгі жемісі	бүгін ек абай бол бір мезгіл не ег жат қара себебі ол ертеңгі жеміс анықта бүгінгі дән біздің іс ертеңгі жеміс	neutral
0	бірақ қасына жолай алмайсың сол сияқты бір адамдар болады сыртыңнан өсек айтып жала жабады ғайбаттайды сөз тасиды брақ сенімен жолығып қалса лыпылдап кетеді олар үшін сен сұсты қасқырсың	бірақ қас жола алма сол сияқты бір адам бол сырт өсек айт жал жаб ғайбатта сөз таси брақ сенімен жолығ қал лыпылда кет олар үшін сен сұ қасқыр	neutral
0	сенен теріс айналған адамдарға рақмет айт бәлкім оғаш көрінер бірақ солардың арқасында әркімге сенім арта бермеуді үйренесің	сенен теріс айнал адам рақмет айт бәлкім оғаш көрін бірақ сол арқа әркім сенім ар бермеу үйрен	neutral
0	ер адамға ең керек нәрсе сенім ол өзіне сенетін адам барын білген кезде батыр болып тау қопаруға дайын болады	ер адам ең керек нәрсе сенім ол өзіне сен адам бар біл кезде батыр бол тау қопар дайын бол	neutral
0	әйел адамға ең керек нәрсе сезім олар өздерін сүйетінін сезген кезде бәріне нұрын шашып мейірлене сұлулана түседі	әйел адам ең керек нәрсе сезім олар өз сүй сез кезде бәрін нұр шаш мейірлен сұлулан түс	neutral
0	көрсеқызарлықпен жеңілтектікпен біреудің орынсыз сөзіне бір кез келген қызыққа шайқалып қала берсең мінездің беріктігі бұзылады абай құнанбайұлы	көрсеқызарлық жеңілтектік біреу орынсыз сөз бір кез кел қызық шайқал қала бер мінез беріктіг бұз абай құнанбайұл	neutral
0	ұмытпа жасаған жаман амалдарың өміріңнің соңына дейін қуады алдыңнан шығатыны қаншама жамандық ішке кірген ине сияқты түбі тесіп шығады сол үшін біреуге жамандық жасамас алдын оның өзіңе тиер зардабын да ойла берік сұлтан	ұмытп жаса жаман амал өмір соң дейін қу алд шығ қанша жаман іш кірген ине сияқты түб тес шығ сол үшін біреу жаман жасамас алдын оның өз ти зардаб да ойла берік сұлтан	neutral
0	шынайы махаббат үнсіз келеді өйткені шын сезім алдымен сөзбен емес іспен білдіріледі	шынайы махаббат үн кел өйткені шын сезім алд сөз емес іс білдір	neutral
0	мыңдаған ер адамдарға көмектесті саған да көмектеседі простатиттан бар болғаны жеті күннің ішінде нəтижелі түрде арылуға болады сілтемеге кіріп пайдалы кеңесті оқыңыз https vk cc xnkk	мыңдаған ер адам көмекте саған да көмектес простатит бар бол жеті күн іш нəтижел түр арыл бол сілтеме кір пайдалы кеңес оқ https vk cc xnkk	neutral
0	егер сіздің өміріңізде жаңбыр жауса қиналмаңыз гүлдер сол жаңбырдың арқасында гүлдейді	егер сіздің өмір жаңбыр жау қиналма гүл сол жаңбыр арқа гүлде	neutral
0	егер сіз он жылға жас көрінгіңіз келсе адамдар сізге назар аударып комплимент айтқаның қаласаңыз осы мақаламды соңына дейін оқыңыз расында бұл сізге он жылға жас көрінуге көмектеседі егер сіз әбіржіп түріңіз шаршаған болып жүргенді қаласаңыз бұл мақаланы оқымайақ қойыңыз әйелдер қанша жасқа дейін өзін жаспын деп есептей алады жасқа дейін деп жүрдім кейін түсіндім жас көріну ол жасқа байланысты ем…	егер сіз он жыл жас көрін кел адам сізге назар аудар комплимент айт қала осы мақала соң дейін оқ рас бұл сізге он жыл жас көрін көмектес егер сіз әбірж түр шарша бол жүр қала бұл мақала оқымайақ қой әйел қанша жас дейін өз жас де есепте ал жас дейін де жүр кейін түс жас көріну ол жас байланысты емес екен сенің бет тері фигура көз жылтыра өз де сенімділік байланысты екен	neutral
0	бұл өмір өтпес өтсек біз өтерміз	бұл өмір өтпес өт біз өт	neutral
0	қыс көктем жасыл жаз бен күз екенбіз	қыс көктем жасыл жаз бен күз екен	neutral
0	бір күні еріп кетер мұз екенбіз қалқаман сарин	бір күн ер кет мұз екен қалқаман сарин	neutral
0	таныстар арасында тіліңізге ие болыңыз	таныс ара тіл ие бол	neutral
0	сабыр ет тоқтау қыл шеше біл	сабыр ет тоқта қыл шеш біл	neutral
0	егер сізді қапа қылған адамдарға әліде сәлем бере алсаңыз бұл сіздің иманыңыздың садақасы	егер сіз қап қыл адам әлі сәлем бер ал бұл сіздің иман садақа	neutral
0	қайда жүрсең де кім болсаң да сені өсірген жандарды ұятқа қалдырма	қайда жүр де кім бол да сен өсір жан ұят қалдырма	neutral
0	өзіңе не тілесең өзгеге де соны тіле	өз не тіле өзге де соны тіле	neutral
0	сүйгенінді құшағына алып отбасы бақытын сезіну қандай бақыт шіркін бірақ ол маскүнем болып кетті елде дағдарыс ал ол бар тапқанымызды ішімдікке жұмсайды	сүйген құшағ алып отбасы бақыт сезін қандай бақыт шіркін бірақ ол маскүне бол кет ел дағдарыс ал ол бар тап ішімдік жұмса	neutral
0	алкоголизмнен жүз пайыз кепілдікпен айығып кетудің ең қарапайым əдісі дəрігерлердің уколынсыз жəне дəрі дəрмегінсіз бұл тəсіл өте қарапайым жəне кез келген адам оны қолдана алады өшіріп тастамай тұрғанда осы жерден оқыңыздар https vk cc yzik	алкоголиз жүз пайыз кепілдік айығ кету ең қарапайым əді дəрігер уколын жəн дə дəрмегін бұл тəсіл өте қарапайым жəн кез кел адам оны қолдан ал өшір тастама тұр осы же оқ https vk cc yzik	neutral
0	кеткен адамның соңына нүкте қойыңыз сонда келген адамның есімі үлкен әріппен жазылады	кет адам соң нүкте қой сонда кел адам есім үлкен әріп жаз	neutral
0	сала берме көзіңді әр жақсыға бәрі жақсы көрінер алғашқыда	сала берме көз әр жақсы бәрі жақсы көрін алғашқы	neutral
0	басқалар не ойлайды деген сұрақ ең соңғы орында тұруы тиіс негізінде басқаларға бәрібір өмір сенікі бернард	басқа не ойла де сұрақ ең соңғы орында тұр тиіс негіз басқа бәрібір өмір сенік бернард	neutral
0	сіздегі үш нәрсені байқай білетін адамды бағалаңыз күлкінің артына жасырынған мұңды ашудың артына жасырынған махаббатты үнсіз қалуыңыздың себебін	сіз үш нәрсе бай біл адам бағала күлкі арт жасырын мұң аш арт жасырын махаббат үн қалу себеб	neutral
0	ұрыс керіс кезінде біреудің көңіліне тиетіндей ауыр сөз айтпаңыз кейін татуласып кетерсіздер бірақ айтылған сөз адамның көкейінде ұзақ уақыт сақталады	ұрыс керіс кез біреу көңіл тиетінде ауыр сөз айтпа кейін татулас кет бірақ айтыл сөз адам көкей ұзақ уақыт сақтал	neutral
0	тұрақты адамның махаббаты да тұрақты ілияс есенберлин	тұрақты адам махаббат да тұрақты ілияс есенберлин	neutral
0	кешіре алар бір жандар бар болғасын фариза оңғарсынова	кешір ал бір жан бар болға фариз оңғарсынов	neutral
0	біреуге ой керек біреуге той керек	біреу ой керек біреу той керек	neutral
0	біреуге адам қымбат біреуге алтын қымбат	біреу адам қымбат біреу алтын қымбат	neutral
0	біреу уақыт өткізе алмай әуре біреу уақыт жеткізе алмай әуре	біреу уақыт өткіз алма әуре біреу уақыт жеткіз алма әуре	neutral
0	біреу тапқырлық жасайды біреу сатқындық жасайды	біреу тапқырлық жаса біреу сатқ жаса	neutral
0	бәлкім өмір жалған деген осы шығар	бәлкім өмір жалған де осы шығар	neutral
0	сүйегі жоқ балық болмайтыны сияқты кемшілігі жоқ адам да болмайды лютер	сүйег жоқ балық болма сияқты кемшіліг жоқ адам да болма лю	neutral
0	жасы отыздан асқандарға əжімнен құтылу жолдары	жас отыз ас əж құтыл жол	neutral
0	жеті күннен кейін мінсіз тері қымбат крем мен маскілер туралы ұмытыңыз олар бəрібір көмектеспейді https vk cc mhvfi	жеті күн кейін мін тері қымбат крем мен маскі туралы ұмыт олар бəрібі көмектеспе https vk cc mhvfi	neutral
0	жұмсақ бол бірақ бағынышты болма қатты бол бірақ қатыгез болма брюс ли	жұм бол бірақ бағыныш болма қатты бол бірақ қатыгез болма брюс ли	neutral
0	адамның санасы қаншалықты төмен болса ол мұрнын соншалықты аспанға шүйіреді	адам сана қаншалықты төмен бол ол мұрн соншалықты аспан шүйір	neutral
0	адам бәрiн керсiнше iстейдi үлкен болғысы келедi сосын балалық шағы туралы күрсiнедi ақша үшiн денсаулығын құртып денсаулығын дұрыстау үшiн ақшасын құртады болашағы туралы асыға ойлап қазiргi өмiрiн керек қылмайды сөйтiп не қазiргi не болашақ өмiрi жоқ ешқашан өлмейтiндей өмiр сүрiп ешқашан өмiр сүрмегендей өледi пауло коэльо	адам бәрiн керсiнш iстейдi үлкен бол келедi сосын балалық шағ туралы күрсiнедi ақша үшiн денсаулығ құрт денсаулығ дұрыста үшiн ақша құрт болашағ туралы асыға ойла қазiргi өмiрiн керек қылма сөйтi не қазiргi не болашақ өмiрi жоқ ешқашан өлмейтiнде өмiр сүрi ешқашан өмiр сүрмегенде өледi пауло коэльо	neutral
0	адам қаласа уақыт табады қаламаса сылтау табады м достоевский	адам қала уақыт таб қалама сылтау таб м достоевски	neutral
0	не десең де адамдар өздері сенгісі келген шындыққа ғана сенеді харуки мураками	не де де адам өз сен кел шындық ғана сен харуки мураками	neutral
0	қандай айырмасы бар кім күштірек кім ақылдырақ кім әдемірек кім бай өйткені ақыр соңындағы маңызды зат бақытты адамсың ба жоқ па ошо	қандай айыр бар кім күштірек кім ақылдырақ кім әдемірек кім бай өйткені ақы соңындағы маңызды зат бақытты адам ба жоқ па ошо	neutral
0	электронды темекілерді де таблеткаларды да гипнозды да түрлі кітаптарды да пайдаланып көрдім оның бəрі өтірік екен көмектеспейді мүлдем артынша темекі шегіп отырасың көңілім түсіп отырғанда бір амалын таптым мен сондай қуанышты болдым мен мына сайтқа кіріп https vk cc yzb темекіні қойдыратын ең соңғы заманауи құралды таптым	электронды темекі де таблетка да гипноз да түрлі кітап да пайдалан көр оның бəрі өтірік екен көмектеспе мүлдем артынш темекі шег отыр көңіл түс отырғанда бір амал тап мен сондай қуанышты бол мен мына сайт кір https vk cc yzb темекі қойдыр ең соңғы заманауи құра тап	neutral
0	бұл сіздерге аллен кардың психологиялық бағытбағдарына ұқсас нəрсе емес ағзаға шынымен оң əсер беретін құрал	бұл сіздерге аллен ка психологиялық бағытбағ ұқсас нəр емес ағза шын оң əсер бер құрал	neutral
0	бірден айтайын бұл əдіспен ешбір клиникада емдемейді себебі клиенттерін жоғалтып алады мен бұл құралды үш күн пайдаландым сенесіз бе менде темекіге деген жиіркеніш пайда болды иə иə дəл солай өзім де таң қалдым	бірден айт бұл əдіс ешбір клиника емдеме себебі клиент жоғалт ал мен бұл құра үш күн пайдала сен бе менде темекі де жиіркеніш пайда бол иə иə дəл солай өзім де таң қал	neutral
0	сөзбен айтып жеткізе алмаймын темекіні мүлдем іздемеймін тіпті ойламаймын да	сөз айт жеткіз алма темекі мүлдем іздеме тіпті ойлама да	neutral
0	екі ай өтті бірде бір рет темекі шеккен жоқпын тіпті тартпайды	екі ай өт бірде бір рет темекі шек жоқ тіпті тартпа	neutral
0	мен бұл құралды тапқаныма ризамын оны қолданып үйімнен шығатын жəне ауызымнан шығатын жағымсыз иістерден құтылғаныма бақыттымын саусақтарымның да тістерімнің де сарғайғаны кетті	мен бұл құра тап риза оны қолдан үй шығ жəн ауыз шығ жағымсыз иіс құтыл бақытты саусақ да тіс де сарғай кет	neutral
0	қажет болса сілтемесін тағы бір рет жазып өтейін ол құралға осы жерден тапсырыс бердім	қажет бол сілтеме тағы бір рет жаз өт ол құрал осы же тапсырыс бер	neutral
0	бағасы тіпті арзан сіз бір аптада шегіп тауысатын пачка темекінің бағасы енді салыстырыңыз бір апта темекі шегіп жүргеніңіз жақсы ма əлде қалған өміріңізді сасық темекісіз өткізген маңызды ма	баға тіпті арзан сіз бір апта шег тауыс пачк темекі баға енді салыстыр бір апта темекі шег жүр жақсы ма əл қалған өмір сасық темекі өткіз маңызды ма	neutral
0	ең үлкен қателік рухтың сынуы	ең үлкен қателік рух сын	neutral
0	ең мықты күш сенім	ең мықты күш сенім	neutral
0	өткен іске өкінбеу керек өмірден алған соққылардың бәрі маңызды емес маңыздысы біздің еш нәрсеге мойымай алға қарай ұмтылып өмір сүріп келе жатқандығымыз стивен кинг	өткен іс өкінбе керек өмір ал соққы бәрі маңызды емес маңызды біздің еш нәрсе мойыма алға қарай ұмтыл өмір сүр келе жатқандығ стивен кинг	neutral
0	кейде бір кішкене ғана жылы сөз адамға қанша қуаныш сыйлайды	кейде бір кішкен ғана жыл сөз адам қанша қуаныш сыйла	neutral
0	өмірдің азаптарынан шығар жалғыз жол сабыр	өмір азап шығар жалғыз жол сабыр	neutral
0	кез келген жағдайдан шығар жол сабыр	кез кел жағдай шығар жол сабыр	neutral
0	адам ақылды болған сайын қарапайым келеді цицерон	адам ақылды бол сайын қарапайым кел цицерон	neutral
0	сізді бағаламаған адамға ешқашан да оралмаңыз	сіз бағалама адам ешқашан да оралма	neutral
0	өлгеннен соң бәрі де кеш болады	өл соң бәрі де кеш бол	neutral
0	достар сіздермен өте керемет жасартатын құрал жайында бөліскім келіп отыр шын айтсам бұрын мұндай нəтижені еш жерден көрмеппін крем майлар өте көп бірақ нəтижесіп айлап күтесің мен мұндай нəтижені көрмегем дымқыл теріге бір тамшысын жағып едім жиырма секундтан кейін жаққан жерімдегі əжімдер жоқ болып кетті мен таң қалдым көзінің асты ісіп тұратындар ғшін бұл таптырмас құрал	дос сіздермен өте керемет жасарт құрал жай бөліс кел отыр шын айт бұрын мұндай нəтиже еш же көрме крем май өте көп бірақ нəтижес айлап күт мен мұндай нəтиже көрмеге дымқыл тері бір тамшы жағ ед жиырма секунд кейін жақ жерім əжім жоқ бол кет мен таң қал көз асты іс тұр ғш бұл таптырмас құрал	neutral
0	сегіз сағаттан бастап əсер етеді ркімдікі əр түрлі сайтта қазір акция жүріп жатыр арзымайтын тиынға сатып алуға болады бір сəтте жасарып шығу əр адамның арманы барлығыңыз əдемі болыңыздар тапсырып беріп толығырақ білгіңіз келсе https vk cc	сегіз сағат баста əсер ет ркімдік əр түрлі сайт қазір акция жүр жатыр арзыма тиын сат ал бол бір сəт жасар шығу əр адам арман барлығ əдем бол тапсыр бер толығырақ біл кел https vk cc	neutral
0	мені ит қапса одан өш алу үшін мен де қапсам аузымда не қасиет қалады мұхтар әуезов	мен ит қап одан өш алу үшін мен де қап ауз не қасиет қал мұхтар әуезов	neutral
0	бірде толстойдан адам қай кезде бақытты болады деп сұрапты толстой қолда барына қуанып қолда жоқты ойламаған кезде депті	бірде толстой адам қай кезде бақытты бол де сұра толстой қолда бар қуан қолда жоқ ойлама кезде де	neutral
0	жауапкершілік пен шынайылық ең қымбат қасиет оны арзан адамдардан күтудің қажеті жоқ	жауапкершілік пен шынайылық ең қымбат қасиет оны арзан адам күту қажет жоқ	neutral
0	ақылмен арыстан да ұстауға болады ал күшпен тышқан да ұстай алмайсың	ақыл арыстан да ұста бол ал күш тышқан да ұста алма	neutral
0	бола біл қатты да жұмсақ та	бола біл қатты да жұм та	neutral
0	түкке тұрғысыз нәрселерді жүрекке қабылдай беретін адам махаббатқа адал келеді лев толстой	түк тұрғы нәрсе жүрек қабылда бер адам махаббат адал кел лев толстой	neutral
0	бақытты адам болғың келсе өткенді қопара берме	бақытты адам бол кел өт қопар берме	neutral
0	өмір деген осы бүгін бар ертең жоқсың сен кетті екен деп өмірөзен ағысын өзгертпейді	өмір де осы бүгін бар ертең жоқ сен кет екен де өмірөзен ағыс өзгертпе	neutral
0	сіз қанша жақсы көрсеңізде көзден кеткен жүректен де кетеді орхан памук	сіз қанша жақсы көрсе көз кет жүрек де кет орхан памук	neutral
0	егер арманыңдағы жолда әр үрген итке тас ата беретін болсаң мақсатыңа жетпейсің уинстон черчилль	егер арманың жолда әр үр ит тас ата бер бол мақсат жетпе уинстон черчилль	neutral
0	менің жүрегімді шындықпен жарала бірақ ешқашан мені өтірікпен жұбатпа	менің жүрег шындық жарала бірақ ешқашан мен өтірік жұбатп	neutral
0	жүрек гүл секілді оны күштеп аша алмайсың ол өз қалауымен ашылуы керек	жүрек гүл секілді оны күште аш алма ол өз қалау ашыл керек	neutral
0	ең қорқыныштысы сізге бір топ адам тас лақтыруы емес сол топ адам ішінде ескі достарыңыз да болуы	ең қорқынышты сізге бір топ адам тас лақтыр емес сол топ адам іш ескі дос да бол	neutral
0	кешірімді көбіне кінәлілер емес арадағы байланысты бағалай білетіндер сұрайды рональд рейган	кешір көбіне кінәлі емес ара байланысты бағала біл сұра рональд рейган	neutral
0	достар сіздермен өте керемет жасартатын құрал жайында бөліскім келіп отыр шын айтсам бұрын мұндай нəтижені еш жерден көрмеппін крем майлар өте көп бірақ нəтижесіп айлап күтесің	дос сіздермен өте керемет жасарт құрал жай бөліс кел отыр шын айт бұрын мұндай нəтиже еш же көрме крем май өте көп бірақ нəтижес айлап күт	neutral
0	мен мұндай нəтижені көрмегем дымқыл теріге бір тамшысын жағып едім жиырма секундтан кейін жаққан жерімдегі əжімдер жоқ болып кетті мен таң қалдым көзінің асты ісіп тұратындар ғшін бұл таптырмас құрал	мен мұндай нəтиже көрмеге дымқыл тері бір тамшы жағ ед жиырма секунд кейін жақ жерім əжім жоқ бол кет мен таң қал көз асты іс тұр ғш бұл таптырмас құрал	neutral
0	сегіз сағаттан бастап əсер етеді ркімдікі əр түрлі сайтта қазір акция жүріп жатыр арзымайтын тиынға сатып алуға болады бір сəтте жасарып шығу əр адамның арманы барлығыңыз əдемі болыңыздар тапсырып беріп толығырақ білгіңіз келсе https vk cc mhvfi	сегіз сағат баста əсер ет ркімдік əр түрлі сайт қазір акция жүр жатыр арзыма тиын сат ал бол бір сəт жасар шығу əр адам арман барлығ əдем бол тапсыр бер толығырақ біл кел https vk cc mhvfi	neutral
0	сізге бүкіл әлем қарсы болғандай болсада есіңізде болсын ұшақ та желге қарсы ұшады	сізге бүкіл әлем қарсы болғанда болса ес бол ұшақ та жел қарсы ұш	neutral
0	сенбе жұртқа тұрса да қанша мақтап	сенбе жұрт тұр да қанша мақта	neutral
0	сабырлы бол бір данышпанның айтқанындай отпен отты өшіре алмайсың	сабырл бол бір данышпан айтқанында от от өшір алма	neutral
0	егерде адам құлап қайта тұрса бұл күш емес бұл намыс майк тайсон	ег адам құла қайта тұр бұл күш емес бұл намыс майк тайсон	neutral
0	күнделікті өмірден бақыт таба алған адам нағыз бақытты адам эдуард асадов	күнделікті өмір бақыт таб ал адам нағыз бақытты адам эдуард асадов	neutral
0	жақсы жұп ешқашан ұрсыспайтын емес ең үлкен ұрыста да айырылыспайтын жұп	жақсы жұп ешқашан ұрсыспа емес ең үлкен ұрыс да айырылыспа жұп	neutral
0	жасы отыздан асқандарға əжімнен құтылу жолдары жеті күннен кейін мінсіз тері қымбат крем мен маскілер туралы ұмытыңыз олар бəрібір көмектеспейді https vk cc mhvfi	жас отыз ас əж құтыл жол жеті күн кейін мін тері қымбат крем мен маскі туралы ұмыт олар бəрібі көмектеспе https vk cc mhvfi	neutral
0	өлмей тұрып тіршіліктің қадірін біл басыңа іс түспей тұрып бостандықтың қадірін біл	өлме тұр тіршілік қадір біл бас іс түспе тұр бостандық қадір біл	neutral
0	ауырмай тұрып денсаулықтың қадірін біл	ауырма тұр денсаулық қадір біл	neutral
0	кедейлік келмей тұрып барлықтын қадірін біл	кедейлік келме тұр барлықт қадір біл	neutral
0	кəрілік келмей тұрып жастықтың қадірін біл	кəрілік келме тұр жастық қадір біл	neutral
0	ешқашан ешкімді өсек қылмаңыз кім біледі мүмкін ол адамның алланың алдында жағдайы жақсы шығарсізден қарағанда	ешқашан ешкі өсек қылма кім біл мүмкін ол адам алла алд жағдай жақсы шығарсіз қара	neutral
0	адамды білгің келсе оны ашуландыр адам ыдыс секілді іші неге толы болса соны төгеді	адам біл кел оны ашуланды адам ыдыс секілді іш неге толы бол соны төг	neutral
0	сізді де варикоз мазалайды ма аяғыңызда көк тамырлар пайда болғанда не істеріңізді білмейсіз бе сізге инновациялық бірегей наноформулалы здоров кремі көмектеседі https vk cc enuvw	сіз де варикоз мазала ма аяғ көк тамыр пайда болғанда не іс білме бе сізге инновациялық бірегей наноформулал здоров крем көмектес https vk cc enuvw	neutral
0	жасушалардың қайта қалпына келуін жылдамдатады	жасуша қайта қалп кел жылдамдат	neutral
0	варикоздық тамырларды тазалап қалпына келтіреді	варикоз тамыр тазала қалп келтір	neutral
0	крем құрамындағы компоненттер жасушаларды нығайтып қанның микроциркуляциясын күшейтеді қалпына келуін жеделдетеді бұл дегеніңіз варикозды тек қана жеңу емес қайталануын болдырмау крем аяғыңызға жеңілдік сыйлап шаршауын басады	крем құрам компонент жасуша нығайт қан микроциркуляция күшейт қалп кел жеделдет бұл де варикоз тек қана жеңу емес қайталан болдырма крем аяғ жеңілдік сыйла шарша бас	neutral
0	варикозға қарсы креміне жеңілдікпен тапсырыс беру https vk cc enuvw	варикоз қарсы крем жеңілдік тапсырыс беру https vk cc enuvw	neutral
0	зұлым адам көмір секілді ол сені күйдірмесе міндетті түрде былғайды анахарсис	зұлым адам көмір секілді ол сен күйдірме міндетті түр былға анахарсис	neutral
0	өмірдің сынақтарынан қанша қиналсамда ертеңгі күніме үмітпен қараймын	өмір сынақ қанша қиналса ертеңгі күн үміт қара	neutral
0	жаңа гүлді көргенде ескі гүлді тастама бір сұлуды көргенде сүйгеніңді тастама	жаңа гүл көргенде ескі гүл тастама бір сұлу көргенде сүй тастама	neutral
0	бұл ұйыған қанды молекулярлық деңгейде ыдыратады	бұл ұйы қан молекулярлық деңгей ыдырат	neutral
0	қыздар маған жазған жылы сөздерің үшін сендерге алғысым шексіз бүгін мен сендермен тағы бір құпияммен бөлісемін	қыз маған жаз жыл сөз үшін сен алғыс шексіз бүгін мен сен тағы бір құпия бөліс	neutral
0	естеріңде ме мен бұдан алдын аяқтарымның ауыратынын жиі ісіп кететіні туралы жазған едім бұл варикоз болатын	ес ме мен бұдан алдын аяқ ауыр жиі іс кет туралы жаз ед бұл варикоз бол	neutral
0	менің көзім жеткені варикозды операциясыз ақ күннің ішінде емдеп жазуға болады екен	менің көз жет варикоз операция ақ күн іш емде жаз бол екен	neutral
0	ол көз алдымда өз өзінен жоқ болып кетеді	ол көз алд өз өз жоқ бол кет	neutral
0	қалай екенін білгілерің келе ме менің топтамамда оқып көріңдер	қалай екен біл келе ме менің топтама оқ көр	neutral
0	сөз кілт сияқты дұрыс таңдасаңыз кез келген жүректі ашуға кез келген ауызды жабуға болады	сөз кілт сияқты дұрыс таңда кез кел жүрек аш кез кел ауыз жаб бол	neutral
0	мен iлiмiмдi аштыққа жасырдымадамдар қарын тоқтықта iздейдiоны қайдан тапсын	мен iлiмiмдi аштық жасырдымадам қар тоқтық iздейдiо қайдан тап	neutral
0	абыройды бағыну мен тақуалыққа жасырдымадамдар оны басшылықтың табалдырығынаң iздейдiоны қайдан тапсын	абырой бағыну мен тақуалық жасырдымадам оны басшылық табалдырығына iздейдiо қайдан тап	neutral
0	байлықты қанағатқа жасырдымоны малдын көптiгiнен iздейдiоны қайдан тапсын	байлық қанағат жасырдымо малд көптiгi iздейдiо қайдан тап	neutral
0	рахатты жұмаққа жасырдымадамдар оны дүниеден iздейдiоны қайдан тапсын	раха жұмақ жасырдымадам оны дүние iздейдiо қайдан тап	neutral
0	көбіне еркектер әйелдерінің көзіне шөп салып басқа жас қыздармен болып жүреді оған не себеп екенін білесіз бе дәл осы мәселеге тап болып жыныс мүшесін үй жағдайында тарылтып күйеуін сақтап қалған әйелдің оқиғасын оқыңыз	көбіне еркек әйел көз шөп сал басқа жас қыз бол жүр оған не себеп екен біл бе дәл осы мәселе тап бол жыныс мүше үй жағдай тарылт күйе сақта қалған әйел оқиға оқ	neutral
0	ешкім білмес өз жайымды менен артық	ешкім білмес өз жай менен артық	neutral
0	назар аударыңыз бас саусағының жанында сүйекше шығып тұратындар оқысын	назар ау бас саусағ жан сүйекш шығ тұр оқы	neutral
0	вальгус шинасы сізге көмектеседі	вальгус шина сізге көмектес	neutral
0	бас саусақты жəне буындарды түзетуге	бас саусақ жəн буын түзет	neutral
0	табаныңызды еш қиындықсыз басып қимылдай аласыз	табан еш қиындық бас қимылда ал	neutral
0	ақшасын тек қана тауарды алған соң төлейсіз	ақша тек қана тау ал соң төле	neutral
0	жақсы адамның жақсылығын айтқын мейірленсін бірақ жағымпазданып өтірік мақтама нашар адамның жамандығын бетіне бассаң да жала жаппа	жақсы адам жақсылығ айтқ мейірлен бірақ жағымпаздан өтірік мақта нашар адам жамандығ бет бас да жал жапп	neutral
0	балаң жаман болса өмірің сүрген бекергі	бала жаман бол өмір сүр бекерг	neutral
0	сырт келбетіңмен мақтанба оны сен жаратқан жоқсың	сырт келбет мақтанб оны сен жаратқан жоқ	neutral
0	бай отбасының перзенті екендігіңмен мақтанба сен отбасыңды өзің таңдап туылмадың	бай отбас перзен екендіг мақтанб сен отбас өзің таңда туылма	neutral
0	жақсы амалдарыңмен жақсы мінезіңмен мақтан шын мәнінде оны өзің қалыптастырасың	жақсы амал жақсы мінез мақтан шын мән оны өзің қалыптастыр	neutral
0	маған ақылын айтатын адамдардың сол кеңестерін өз өмірінде қолданбайтынына таңғаламын	маған ақыл айт адам сол кеңес өз өмір қолданба таңғал	neutral
0	ежелден келе жатқан ырымсенімдерге сенсек бұл бойтұмарды тағып жүрген адамды өмірде жетістік пен сəттіліктер күтеді	ежел келе жат ырымсенім сен бұл бойтұмар тағ жүр адам өмір жетістік пен сəттілік күт	neutral
0	толығырақ осы сайтта https vk cc tfte	толығырақ осы сайт https vk cc tfte	neutral
0	әр атқан таңда оянып өмiр сүрiп келемiн	әр ат таңда оян өмiр сүрi келемiн	neutral
0	басымнан қандай жағдайлар өткенін ешкім білмейді	бас қандай жағдай өт ешкім білме	neutral
0	дəрігерлер дабыл қағуда əлемде йелдер дертінің саны жылдам белең алуда ағзаңызды қалай қорғауды біліңіз https vk cc misqr	дəрігер дабыл қағ əлем йел дерт сан жылдам белең ал ағза қалай қорғау біл https vk cc misqr	neutral
0	aрманы мен мақсаты жоқ адам кедей	aрма мен мақсаты жоқ адам кедей	neutral
0	байлық пен кедейліктің шекарасы ақша емес	байлық пен кедейлік шекара ақша емес	neutral
0	кім қанағат қылса ол өзін әрқашанда бай сезінеді	кім қанағат қыл ол өз әрқашан бай сезін	neutral
0	сізді де варикоз мазалайды ма аяғыңызда көк тамырлар пайда болғанда не істеріңізді білмейсіз бе	сіз де варикоз мазала ма аяғ көк тамыр пайда болғанда не іс білме бе	neutral
0	сізге инновациялық бірегей наноформулалы здоров кремі көмектеседі https vk cc enuvw	сізге инновациялық бірегей наноформулал здоров крем көмектес https vk cc enuvw	neutral
0	адам жақсыны арман етсе өмірде бәрі де жақсы болмақ	адам жақсы арман ет өмір бәрі де жақсы бол	neutral
0	ал егер жүрегі бұзылса періштелер жылайды	ал егер жүрег бұзыл періште жыла	neutral
0	ащы шындықты бетіңе айтқанның бәрі дұшпаның емес	ащ шындық бет айт бәрі дұшпан емес	neutral
0	көзіңше өтірік мақтағанның бәрі досың емес	көзіңш өтірік мақта бәрі дос емес	neutral
0	құдай әйелді қорғағысы келсе ұл сыйлайды	құдай әйел қорға кел ұл сыйла	neutral
0	ал мақтағысы келсе қыз сыйлайды	ал мақта кел қыз сыйла	neutral
0	қыздар жігіттер көздің зрениесін жақсартудың құпиясы ашылды	қыз жігіт көз зрение жақсарт құпия аш	neutral
0	менің қызымның көзі сотканы көп көп қарағаннан нашарлап кеткен болатын автобус күткенде автобустың санын көрмейтін магазинге барсақ ценаларын көре алмайтын еді	менің қыз көз сотка көп көп қара нашарла кет бол автобус күткенде автобус сан көрме магазин бар цена көр алма ед	neutral
0	сомен жұлдыздардың парақшаларын ақтарып жүргем бір тамызатынға көзім түсіп кетті сипатамасын оқып шықтым табиғи қоспалар зияны жоқ деп жазылған сомен зияны тимер деп заказ бердім күнде почтамен жетті қызыма қолдандым бир айда қызымның көзі жақсарып мененде жақсы көретін болып кетты еш зияны жоқ болып шықты қызым көңіл күйі қатты көтерілді ұзін сөздің қысқасы сіздергеде көмегі тиып қалар мына жерд…	со жұлдыз парақша ақтар жүрге бір тамыз көз түс кет сипатама оқ шық табиғи қоспа зиян жоқ де жазыл со зиян тим де заказ бер күн почта же қыз қолда би айда қыз көз жақсар менен жақсы көр бол кет еш зиян жоқ бол шық қыз көңіл күй қатты көтер ұз сөз қысқа сіздерге көмег ти қал мына же https vk cc gp bw заказ берге жүз пайыз табиғ қоспа ден саулық зиян жок би айда көз жақсар жақсарма ақшаныз қайтар б…	neutral
0	азға қанағат ет сонда ешқашан ештеңеге мұқтаж болмайсың	аз қанағат ет сонда ешқашан ештеңе мұқтаж болма	neutral
0	іштарлықтан арыл сонда көңілің тыныш болады	іштарлық арыл сонда көңіл тыныш бол	neutral
0	тыйым салынған нәрседен аулақ бол сонда иманың күшейе түседі	тыйым салын нәрсе аулақ бол сонда има күшей түс	neutral
0	сенен үш нәрсені көре білетін адамды бағала	сенен үш нәрсе көр біл адам бағала	neutral
0	үнсіздік астына жасырылған сөздеріңді	үнсіздік аст жасырыл сөз	neutral
0	сөз кілт секілді ретін тауып кез келген жүректің құлпын ашуға және кез келген ауызды жабуға болады	сөз кілт секілді рет тау кез кел жүрек құл аш және кез кел ауыз жаб бол	neutral
0	құдай сені бақытты еткісі келсе ең қиын жолмен алып жүреді себебі жеңіл жолда бақыт жоқ	құдай сен бақытты ет кел ең қиын жол алып жүр себебі жеңіл жолда бақыт жоқ	neutral
0	электронды темекілерді де таблеткаларды да гипнозды да түрлі кітаптарды да пайдаланып көрдім оның бəрі өтірік екен көмектеспейді мүлдем артынша темекі шегіп отырасың көңілім түсіп отырғанда бір амалын таптым мен сондай қуанышты болдым	электронды темекі де таблетка да гипноз да түрлі кітап да пайдалан көр оның бəрі өтірік екен көмектеспе мүлдем артынш темекі шег отыр көңіл түс отырғанда бір амал тап мен сондай қуанышты бол	neutral
0	мен мына сайтқа кіріп https vk cc yzb темекіні қойдыратын ең соңғы заманауи құралды таптым	мен мына сайт кір https vk cc yzb темекі қойдыр ең соңғы заманауи құра тап	neutral
0	бағасы тіпті арзан сіз бір аптада шегіп тауысатын пачка темекінің бағасы енді салыстырыңыз бір апта темекі шегіп жүргеніңіз жақсы ма əлде қалған өміріңізді сасық темекісіз өткізген маңызды ма рине екіншісін таңдайтыныңызға күмəнім жоқ	баға тіпті арзан сіз бір апта шег тауыс пачк темекі баға енді салыстыр бір апта темекі шег жүр жақсы ма əл қалған өмір сасық темекі өткіз маңызды ма рин екінші таңда күмəн жоқ	neutral
0	достық жиі махаббатқа ұласады ал махаббат тек сирек жағдайда достыққа ұласады	достық жиі махаббат ұлас ал махаббат тек сирек жағдай достық ұлас	neutral
0	бірінші болып кешірім сұрау батылдық	бірінші бол кешір сұрау бат	neutral
0	мұсылман басқа бір мұсылманға тілімен де қолымен де зиян келтірмейді мұхаммед а с	мұсылман басқа бір мұсылман тіл де қол де зиян келтірме мұхаммед а с	neutral
0	көз асты ұсқынсыз күлдіреуі мен беттегі әжімдер шаршатты ма әжімдер мен көз асты күлдіреуі көз асты қабы жоғалады бетіңіз алғашқы қалпына қайтып келеді тапсырыс беру сілтемесі https vk cc mhvfi	көз асты ұсқын күлдіре мен бет әжім шарша ма әжім мен көз асты күлдіре көз асты қаб жоғал бет алғашқы қалп қайт кел тапсырыс беру сілте https vk cc mhvfi	neutral
0	екі ережені мықтап ұстан кім көрінгенмен ас ішкенше аш қал кім көрінген бірге болғанша жалғыз бол омар хайям	екі ереже мықта ұстан кім көрін ас ішкенш аш қал кім көрін бірге болғанш жалғыз бол омар хайя	neutral
0	есік қақпасаң ешкім ашпайды тәуекелге бел бумасаң қолыңнан түк келмейтін адам болып қала бересің ошо	есік қақпа ешкім ашпа тәуекел бел бума қол түк келме адам бол қала бер ошо	neutral
0	тұздың дәмің татқан балдың қадірің біледі	тұз дәм тат бал қадір біл	neutral
0	қайғыдан көп жылаған әдемі күле біледі	қайғы көп жыла әдемі күл біл	neutral
0	менің қызымның көзі сотканы көп көп қарағаннан нашарлап кеткен болатын автобус күткенде автобустың санын көрмейтін магазинге барсақ ценаларын көре алмайтын еді сомен жұлдыздардың парақшаларын ақтарып жүргем бір тамызатынға көзім түсіп кетті сипатамасын оқып шықтым табиғи қоспалар зияны жоқ деп жазылған сомен зияны тимер деп заказ бердім күнде почтамен жетті қызыма қолдандым бир айда қызымның көзі…	менің қыз көз сотка көп көп қара нашарла кет бол автобус күткенде автобус сан көрме магазин бар цена көр алма ед со жұлдыз парақша ақтар жүрге бір тамыз көз түс кет сипатама оқ шық табиғи қоспа зиян жоқ де жазыл со зиян тим де заказ бер күн почта же қыз қолда би айда қыз көз жақсар менен жақсы көр бол кет еш зиян жоқ бол шық қыз көңіл күй қатты көтер ұз сөз қысқа сіздерге көмег ти қал мына же htt…	neutral
0	заказ бергем жүз пайыз табиғы қоспалар	заказ берге жүз пайыз табиғ қоспа	neutral
0	бир айда көзіңіз жақсарады жақсармаса ақшанызды қайтарып береміз	би айда көз жақсар жақсарма ақшаныз қайтар бер	neutral
0	менім пікірім өте керемет зат жана жылға қарай керемет скидкамен сатылымда орын шектеулі скидкамен заказ беріп үлгеріп қалыныз дәл кәзір ссілтемеге өтіп https vk cc gp bw	мен пікір өте керемет зат жана жыл қарай керемет скидка сатыл орын шектеулі скидка заказ бер үлгер қалыныз дәл кәзі ссілтеме өт https vk cc gp bw	neutral
0	ей көңілім сыйлық күтпе бұл заманнан қараңғы	ей көңіл сыйлық күтпе бұл заман қараңғы	neutral
0	уақыт озар барлығынан шаң қаптырып адамды	уақыт оз барлығ ша қаптыр адам	neutral
0	дертің әр сәт күшейеді ауырады тынымсыз	дер әр сәт күшей ауыр тын	neutral
0	күткенменен мына уақыт емдемейді жараңды	күткенме мына уақыт емдеме жара	neutral
0	гибридты лимонды үйге алғанымызға көп болған жоқ экодараның шағын лимонағашы сөз жоқ бұл əдемі жеудің өзі бір рахат лимондар магазиндегідей қышқыл емес олар өте хош иісті жəне дəмі нəзік	гибрид лимон үй ал көп бол жоқ экодара шағын лимонағаш сөз жоқ бұл əдем жеу өзі бір рахат лимон магазиндегіде қышқыл емес олар өте хош иіс жəн дəм нəзік	neutral
0	гүлдер менің үйімде жақсы өсетін еді ал жеміс ағаштарының жерсініп кетуі проблема еді шын айтсам бұл ағаш өте оңай сіңісіп өсіп кетті суреттен көрсеңіздер болады қандай əдемі болып өскенін	гүл менің үй жақсы өс ед ал жеміс ағаш жерсін кет проблема ед шын айт бұл ағаш өте оңай сіңіс өс кет сурет көр бол қандай əдем бол өс	neutral
0	қазір дəл осы дүкенде https vk cc yocrl апельсин шие жəне киви алдым қашан келетінін күтіп жүрмін оңтүстіктік жемістерінің өз үйімде өскенін қалаймын қазір жеңілдіктер жүріп жатыр дүкен ресми тіркелген қорқатын ештеңесі жоқ барлығыңызға мол жеміс тілеймін	қазір дəл осы дүкен https vk cc yocrl апельсин ши жəн киви ал қашан кел күт жүр оңтүстік жеміс өз үй өс қала қазір жеңілдік жүр жатыр дүкен ресми тіркел қорқ ештеңе жоқ барлығ мол жеміс тіле	neutral
0	әрқашан адамның көзіңе қараңыз тіл өтірік айтуға қабілетті ал көз ешқашан михаил булгаков	әрқашан адам көз қара тіл өтірік айт қабілетті ал көз ешқашан михаил булгаков	neutral
0	ауырып жатқан адамдарға денсаулық берсін	ауыр жат адам денсаулық бер	neutral
0	қайғысы бар адамдарға сабыр берсін	қай бар адам сабыр бер	neutral
0	жаратқан біздің кіммен бақытты болатынымызды біледісондықтан керек емес адамдардан айырыпбасқа жандарға қосады	жаратқан біздің кім бақытты бол біледісондық керек емес адам айырыпбас жан қос	neutral
0	білу ғана аз сол білгеніңді істе қолдана білу керек йоганн вольфганг фон те	білу ғана аз сол біл істе қолдан білу керек йоганн вольфганг фон те	neutral
0	шындықты жеткізудің ең жақсы жолы қалжыңмен жеткізу	шындық жеткізу ең жақсы жол қалжың жеткізу	neutral
0	ешқашан биік шыңға шықтым деп асып тасудың керегі жоқ аяғың сәл тайып кетсе жерден табыласың	ешқашан биік шың шық де ас тас керег жоқ ая сәл тай кет же табыл	neutral
0	егер сен бір нәрсені қаласың бүкіл әлем оның орындалуына себепші болады пауло коэльо	егер сен бір нәрсе қал бүкіл әлем оның орындал себепш бол пауло коэльо	neutral
0	арманыңның бәрі орындалады сәл күте тұр есіңде сақта қанттың тәттісі түбінде	арман бәрі орындал сәл күт тұр ес сақта қан тәтті түб	neutral
0	адамның білімі аз болса да оны мына төрт нəрсе жоғары көтереді ұстамдылық қарапайымдылық жомарттық және көркем мінез	адам білім аз бол да оны мына төрт нəр жоғары көтер ұстамдылық қарапайымдылық жомарттық және көркем мінез	neutral
0	өз өміріңізді басқа адамның өмірімен салыстырмаңыз себебі сіз ол адамның басынан қандай жайттар өткергенін білмейсіз	өз өмір басқа адам өмір салыстырма себебі сіз ол адам бас қандай жайт өткер білме	neutral
0	басқалар не ойлайды деген сұрақ ең соңғы орында тұруы тиіс негізінде басқаларға бәрібір өмір сенікі	басқа не ойла де сұрақ ең соңғы орында тұр тиіс негіз басқа бәрібір өмір сенік	neutral
0	қанағаты бар адамға бақыт бұйырған аристотель	қанағат бар адам бақыт бұйыр аристотель	neutral
0	әйел затының әдемілігі оның киген киімінде немесе оның сымбатында шаш үлгісінде де емес әйел әдемілігі оның көздерінде өйткені көз оның махаббатқа толы жүрегіне апарар бірден бір жол	әйел зат әдеміліг оның ки киім немесе оның сымбат шаш үлгі де емес әйел әдеміліг оның көз өйткені көз оның махаббат толы жүрег апар бірден бір жол	neutral
0	сізді сатып кеткен адамға оралмаңыз ол өзгермейді	сіз сат кет адам оралма ол өзгерме	neutral
0	егер кей адамдардың сізге көңілі бұрмаса оларды жайына қалдырыңыз антон чехов	егер кей адам сізге көңіл бұрма ол жай қалдыр антон чехов	neutral
0	барлық адам қателеседі бірақ қателесушілердің арасындағы ең жақсысы өз қателігін мойындап тәубеге келгені мұхаммед а с	барлық адам қателес бірақ қателесуші ара ең жақсы өз қателіг мойында тәубе кел мұхаммед а с	neutral
0	ауыздағы жағымсыз иіс тістердің нашарлығынан емес сағыз шайнамаңыздар одан сайын нашарлайды қазақстанның бас инфекционисі сізді және жақындарыңызды қалай құтқару керектігімен бөліседі https vk cc by s	ауыз жағымсыз иіс тіс нашарлығ емес са шайнама одан сайын нашарла қазақстан бас инфекциони сіз және жақын қалай құтқар керектіг бөліс https vk cc by s	neutral
0	өмір әр адам үшін жұмақ	өмір әр адам үшін жұмақ	neutral
0	жақсы адам барлығын өзінен іздейді ақымақ адам оларды басқадан іздейді	жақсы адам барлығ өз ізде ақы адам ол басқа ізде	neutral
0	ашудың әрбір минутында сіз секунд бақытыңызды жоғалтасыз ральф уолдо эмерсон	аш әрбір минут сіз секунд бақыт жоғал ральф уолдо эмерсон	neutral
0	кешіре алар бір жандар бар болғасын	кешір ал бір жан бар болға	neutral
0	ешқандай тосын жағдай сенің тыныштығыңды бұза алмайтындай салмақты бол	ешқандай тос жағдай сенің тыныштығ бұз алмайтында салмақ бол	neutral
0	көз асты ұсқынсыз күлдіреуі мен беттегі әжімдер шаршатты ма	көз асты ұсқын күлдіре мен бет әжім шарша ма	neutral
0	әжімдер мен көз асты күлдіреуі көз асты қабы жоғалады бетіңіз алғашқы қалпына қайтып келеді	әжім мен көз асты күлдіре көз асты қаб жоғал бет алғашқы қалп қайт кел	neutral
0	сенімен болып жатқан оқиғаның жалғыз авторы өзіңсің	сенімен бол жат оқи жалғыз авто өзің	neutral
0	адамның көңіліне қарап сөйлеу жүректегі иманның белгісі	адам көңіл қара сөйлеу жүрек иман бел	neutral
0	ең дұрыс жол кешіре білу сергей бодров	ең дұрыс жол кешір білу сер бодров	neutral
0	тағдыр қатал көздерiмде тұр қайғы достар қатал сөздерiнде тұрмайды сағат қатал бiр уакытта тұрмайды уакыт қатал жастығымды ұрлайды сезiм қатал махаббат шын болмайды жүрек қатал өзге жанға бұрмайды өмiр қатал сен сынбасаң сынбайды өлiм қатал алып кетпей тынбайды	тағдыр қатал көздерi тұр қайғы дос қатал сөздерiн тұрма сағат қатал бiр уакыт тұрма уакыт қатал жастығ ұрла сезiм қатал махаббат шын болма жүрек қатал өзге жан бұрма өмiр қатал сен сынба сынба өлi қатал алып кетпе тынба	neutral
0	әркімге бақыт келеді оның сәрсенбінің түнінде бейсенбінің күнінде келуі міндетті емес ақпанда немесе тамызда келуі де міндетті емес ол күтпеген уақытта күтпеген адаммен келеді	әркім бақыт кел оның сәрсенбі түн бейсенбі күн кел міндетті емес ақпан немесе тамыз кел де міндетті емес ол күтпе уақыт күтпе адам кел	neutral
0	өмір ешқашан шешуі табылмас жұмбақ ешкім шығара алмас қиын есеп	өмір ешқашан шеш табылмас жұм ешкім шығар алмас қиын есеп	neutral
0	өткен іске өкінбеу керек өмірден алған соққылардың бәрі маңызды емес маңыздысы біздің еш нәрсеге мойымай алға қарай ұмтылып өмір сүріп келе жатқандығымыз	өткен іс өкінбе керек өмір ал соққы бәрі маңызды емес маңызды біздің еш нәрсе мойыма алға қарай ұмтыл өмір сүр келе жатқандығ	neutral
0	тапсырыс беру осы сілтеме арқылы https vk cc by s	тапсырыс беру осы сілтеме арқылы https vk cc by s	neutral
0	өзіңіз сүйетін әйелді аялай біліңіз ол ұрысса алаңдаса немесе ашу шақырса бұл оның сізді сүйетінін білдіреді ал жай ғана жымиып сізге немқұрайлы қарай бастаса демек сіз оны жоғалттыңыз фаина раневская	өз сүй әйел аяла біл ол ұрыс алаңда немесе ашу шақыр бұл оның сіз сүй білдір ал жай ғана жыми сізге немқұрайл қарай баста демек сіз оны жоғал фаин раневская	neutral
0	дәріxана жұмысшылары таң қалуда дәл бұндай әсерді күтпеген еді олар үшін бұл нағыз апат	дәріxан жұмысшы таң қал дәл бұндай әсер күтпе ед олар үшін бұл нағыз апат	neutral
0	өшірмей тұрғанда оқыңыздар https vk cc xho	өшірме тұр оқ https vk cc xho	neutral
0	сен өз жағыңнан қолынан келгеннің бәрін жаса келмегеніне құдай көмектеседі	сен өз жағ қол кел бәрін жаса келме құдай көмектес	neutral
0	мен туралы кім не десе де құлақ аспаймын олардың не ойлайтыны маған маңызды емес ең бастысы өз өмірім өз жолым өз мақсатым бар өзгенің пікірімен өмір сүру мүлдем өмір сүрмегенмен бірдей	мен туралы кім не де де құлақ аспа олардың не ойла маған маңызды емес ең басты өз өмір өз жол өз мақсат бар өз пікір өмір сүру мүлдем өмір сүрме бірде	neutral
0	есіңде болсын егер құдай сені бақытты еткісі келсе сені қиын жолдармен жүргізіп сынайдысебебі бақыт оңай жолмен келмейді	ес бол егер құдай сен бақытты ет кел сен қиын жол жүргіз сынайдысебеб бақыт оңай жол келме	neutral
0	сатқын адамды кешіруге бола ма	сатқ адам кешір бола ма	neutral
0	шашыңыз жиі түсе ме олай болса сізге оңай көмектесетін әрі тез нәтиже беретін маска туралы құпияны бөлісемін	шаш жиі түс ме ола бол сізге оңай көмектес әрі тез нәтиже бер маска туралы құпия бөліс	neutral
0	қалың әрі ұзын шаш кез келген ару секілді менің де арманым болатын себебі көп уақыттан бері шашымның түсі күңгірттеніп жылтырлығын жоғалтқан еді шашым көп түсіп селдірей бастады бұл жағдай мені өте қатты алаңдатты ақырында көп түсуінен шашым мүлдем жұқарып кетті түрлі маскалар жасағанымнан түк те шықпады бірақ бір күні маған косметолог princess hair маскасын қолдануды ұсынды толық сенбесем де қол…	қалың әрі ұзын шаш кез кел ару секілді менің де арман бол себебі көп уақыт бері шаш түс күңгірттен жылтырлығ жоғалт ед шаш көп түс селдіре баста бұл жағдай мен өте қатты алаңда ақырында көп түсу шаш мүлдем жұқар кет түрлі маска жаса түк те шықпа бірақ бір күн маған косметолог princess hair маска қолдану ұсын толық сенбе де қолдан көр де шеш	neutral
0	қазір нәтижесі таң қаларлықтай princess hair маскасын қолданған соң шашым қалыңдап түсуі азайды әрі шашым жұмсарып жалтырай түсті	қазір нәтиже таң қаларлықта princess hair маска қолдан соң шаш қалыңда түс аза әрі шаш жұмсар жалтыра түсті	neutral
0	princess hair маскасын қолдансаңыз шашыңыз бірден қалыңдай бастайды бұл масканы қалыпты шаштың өсуін жақсарту үшін қолдансаңыздар да болады себебі масканың құрамында шаштың қалыпты өсуіне көмектесетін компоненттер бар сенбесеңіз қолданып көріңіз	princess hair маска қолдан шаш бірден қалыңда баста бұл маска қалыпты шаш өс жақсарту үшін қолдан да бол себебі маска құрам шаш қалыпты өс көмектес компонент бар сенбе қолдан көр	neutral
0	оригинал princess hair маскасына тапсырыс беру үшін көк жазудың үстін басыңыз https vk cc dpre	оригинал princess hair маска тапсырыс беру үшін көк жаз үст бас https vk cc dpre	neutral
0	сенің жағдайыңды өзіңнен басқа ешкім түсінбейді	сенің жағдай өз басқа ешкім түсінбе	neutral
0	тұз бен қанттың көрінісінде ешқандай айырмашылық жоқ екеуі ақ түсті оларды татып көрмегенше ажырата алмайсың	тұз бен қан көрініс ешқандай айырмашылық жоқ екеу ақ түсті ол тат көрмегенш ажыра алма	neutral
0	адамдарда да солай олармен араласып көрмегеніңше кімнің кім екенін білмейсің	адам да солай олармен аралас көрмегеніңш кім кім екен білме	neutral
0	жеңе алмайтыныңды сезсең де ұтылмау керек екенін ұмытпа мұхаммед али	же алма сез де ұтылма керек екен ұмытп мұхаммед али	neutral
0	қаншалықты көп сабыр сақтасаң соншалықты үлкен бақыт келеді	қаншалықты көп сабыр сақта соншалықты үлкен бақыт кел	neutral
0	қайғыны жалғыз көтеруге болады бірақ бақытқа екеу керек элберт хаббард	қайғы жалғыз көтер бол бірақ бақыт екеу керек элберт хаббард	neutral
0	адамды екі нәрсе қатты өзгерте алады	адам екі нәрсе қатты өзгер ал	neutral
0	бірі өмірінде жаңа адам пайда болса	бірі өмір жаңа адам пайда бол	neutral
0	екіншісі өмірінен бір адам кетсе	екінші өмір бір адам кет	neutral
0	жұмсақ болбірақ жеңілмеқатты болбірақ қатігез болма брюс ли	жұм болбірақ жеңілмеқа болбірақ қатігез болма брюс ли	neutral
0	адассаң да құласаң да сүрінсең де	адас да құла да сүрін де	neutral
0	түн қанша ұзаққа созылса да таң атады	түн қанша ұзақ созыл да таң ат	neutral
0	қайғылы күндер бітпейтін көрінгенмен жақсылық міндетті түрде келеді	қайғылы күн бітпе көрін жақсылық міндетті түр кел	neutral
0	қателіктер өмірдің тыныс белгілері секілді олар болмаса мәтіндегі сияқты өмірдің де еш мағынасы болмайды харуки мураками	қателік өмір тыныс бел секілді олар болма мәтін сияқты өмір де еш мағына болма харуки мураками	neutral
0	алкоголизмнен жүз пайыз кепілдікпен айығып кетудің ең қарапайым əдісі дəрігерлердің уколынсыз жəне дəрі дəрмегінсіз	алкоголиз жүз пайыз кепілдік айығ кету ең қарапайым əді дəрігер уколын жəн дə дəрмегін	neutral
0	бұл тəсіл өте қарапайым жəне кез келген адам оны қолдана алады	бұл тəсіл өте қарапайым жəн кез кел адам оны қолдан ал	neutral
0	кейде біреуге ішімдегі бар мұңымды сырымды айтып құшақтап қатты жылағым келеді бірақ жанымда түсінетін жан бар ма деп қайтадан бәрін ішімде сақтаймын	кейде біреу ішім бар мұң сыр айт құшақта қатты жыла кел бірақ жан түсін жан бар ма де қайта бәрін іш сақта	neutral
0	жүрек қанша сүйіп тұрғанымен алла тағдырға жазбаса бірге болу мүмкін емес	жүрек қанша сүй тұр алл тағдыр жазба бірге болу мүмкін емес	neutral
0	адам білмегендіктен адаспайды білгішсінем деп адасады жан жак руссо	адам білмегендік адаспа білгішсіне де адас жан жак руссо	neutral
0	тек махаббат адамды мықты әйелді сұлу еркекті мейірімді өмірді мәнді ете алады	тек махаббат адам мықты әйел сұл еркек мейірімді өмір мәнді ет ал	neutral
0	сомен жұлдыздардың парақшаларын ақтарып жүргем бір тамызатынға көзім түсіп кетті сипатамасын оқып шықтым табиғи қоспалар зияны жоқ деп жазылған сомен зияны тимер деп заказ бердім күнде почтамен жетті қызыма қолдандым бир айда қызымның көзі жақсарып мененде жақсы көретін болып кетты еш зияны жоқ болып шықты қызым көңіл күйі қатты көтерілді ұзін сөздің қысқасы сіздергеде көмегі тиып қалар мына жерд…	со жұлдыз парақша ақтар жүрге бір тамыз көз түс кет сипатама оқ шық табиғи қоспа зиян жоқ де жазыл со зиян тим де заказ бер күн почта же қыз қолда би айда қыз көз жақсар менен жақсы көр бол кет еш зиян жоқ бол шық қыз көңіл күй қатты көтер ұз сөз қысқа сіздерге көмег ти қал мына же https vk cc gp bw	neutral
0	барлығы өзгереді жаулар досқа айналады жақын адамдар қасқа кезіндегі сүйікті жандар жай танысқа достоевский	барлығ өзгер жау дос айнал жақын адам қас кез сүйікті жан жай таныс достоевски	neutral
0	махаббатта бұдан асқан қылмыс жоқ мұхтар шаханов	махаббат бұдан ас қылмыс жоқ мұхтар шаханов	neutral
0	тапсырыс беру сілтемесі https vk cc mhvfi	тапсырыс беру сілте https vk cc mhvfi	neutral
0	өзгелер қаламаған нәрсені бүгін жаса ертең басқалардың қолынан келмейтін өмірді сүретін боласың джаред лето	өзге қалама нәрсе бүгін жаса ертең басқа қол келме өмір сүр бол джаред лето	neutral
0	иә менің кемшіліктерім көп кешіріңдер мені мінсіз адамдар	иә менің кемшілік көп кешір мен мін адам	neutral
0	біреуді жоғалтып алудан қорықпаңыз жоғалатындар сізге тәжірибе үшін жіберілген тағдыр жібергендер мәңгілік сізбен бірге қалады фридрих ницше	біреу жоғалт алу қорықпа жоғал сізге тәжірибе үшін жібер тағдыр жібер мәңгілік сізбен бірге қал фридрих ницш	neutral
0	көзі көрмейтін адам мына дүниені күннің шуағын көрсем екен деп армандайды керең адам жақындарының сөзін азанның дауысын есітсем екен деп армандайды сақау адам сөйлеуді армандайды мүгедек адам өз аяғыммен жүрсем жүгірсем екен дейді	көз көрме адам мына дүние күн шуағ көр екен де арманда керең адам жақын сөз азан дауыс есіт екен де арманда сақа адам сөйлеу арманда мүгедек адам өз аяғ жүр жүгір екен де	neutral
0	ал сен ше ойланшы сенде барлығы бар әлем ғажаптарын көре аласың есіте аласың сөйлей аласың жүре аласыңжүгіре аласың сенде қанша мыңдаған адамдар армандап жүрген нығметтер бар ал біз кейде өмірге налып осы күнге кейде шүкіршілік айтуды ұмытамыз	ал сен ше ойланш сенде барлығ бар әлем ғажап көр ал есі ал сөйле ал жүр аласыңжүгір ал сенде қанша мыңдаған адам арманда жүр нығмет бар ал біз кейде өмір нал осы күн кейде шүкіршілік айту ұмыт	neutral
0	үлкендерді сыйлағаннан әлі ешкім ұятқа қалмады	үлкен сыйла әлі ешкім ұят қалма	neutral
0	жағдайы нашарларға көмектескеннен әлі ешкім кедей болып қалған жоқ	жағдай нашар көмектес әлі ешкім кедей бол қалған жоқ	neutral
0	бірінші кешірім сұрағаннан әлі ешкім кем болып қалған жоқ	бірінші кешір сұра әлі ешкім кем бол қалған жоқ	neutral
0	қасында жату төсектес болды дегенді білдірмейді	қас жату төсектес бол де білдірме	neutral
0	кек алмау кешірді дегенді білдірмейді	кек алмау кеш де білдірме	neutral
0	жаныңда болмау сүймейді дегенді білдірмейді	жан болмау сүйме де білдірме	neutral
0	жас болып мəңгі жүрмейсіңмəңгілік өмір сүрмейсің үнемдеп жұмса уақытты бітеді ол қашан екенін білмейсің	жас бол мəңг жүрмейсіңмəңгілік өмір сүрме үнемде жұмса уақыт біт ол қашан екен білме	neutral
0	мені бүгін не күтіп тұрғанын білмеймін ертең не болатынын білмеймін мен тек қана бір нәрсені білемін	мен бүгін не күт тұр білме ертең не бол білме мен тек қана бір нәрсе біл	neutral
0	ешқашан ақталма өз ісіңді түсіндіре бастасаң болды адамдар сені кінәлі деп ойлайды	ешқашан ақтал өз іс түсіндір баста бол адам сен кінәлі де ойла	neutral
0	назарларыңызға сіз бен біз білуге тиісті ережені ұсынамыз	назар сіз бен біз біл тиісті ереже ұсын	neutral
0	жаныңызда тек ұлы мақсаттарға жетелейтін адамдар болсын	жан тек ұлы мақсат жетеле адам бол	neutral
0	бүгін өзгелері жасай алмайтынды жасаңыз сонда ертең өзгелері жете алмаған табысқа жетесіз	бүгін өзге жаса алма жаса сонда ертең өзге же алма табыс же	neutral
0	жаныңда жүрген кезде өзіңізді барынша еркін ұстай алатын адамды жолықтырсаңыз оны ауадай бағалаңыз	жан жүр кезде өз барынша еркін ұста ал адам жолықтыр оны ауада бағала	neutral
0	сізге пойызыңыз кетіп қалды десе ұшақтар мен кемелердің барын ұмытпаңыз	сізге пойыз кет қал де ұшақ мен кеме бар ұмытпа	neutral
0	жақындарыңызға айтқан ауыр сөздеріңіз олардың жүрегіне шегедей қағылатынын біліңіз ол шегені кешірім сұрап алып тастасаңыз да орнында ойық қалады сондықтан шын жақсы көретін адамдарға көңіліне тиетін сөздер айтпаңыз	жақын айт ауыр сөз олардың жүрег шегеде қағыл біл ол ше кешір сұра алып таста да орн ойық қал сондықтан шын жақсы көр адам көңіл ти сөз айтпа	neutral
0	еш уақытта ақталмаңыз мейлі сүйген адамыңыз болсын ақталмаңыз сізді жақсы көрмейтін адам қаралау үшін көп нәрсені ойлап табады	еш уақыт ақталма мейлі сүй адам бол ақталма сіз жақсы көрме адам қарала үшін көп нәрсе ойла таб	neutral
0	сіз туралы өсек сөз тараған болса қуаныңыз өйткені сіз тұлғасыз жаманды ешкім де аузына алмайды тек жақсыларға ғана көреалмаушылық танытып сыртынан өсектейді	сіз туралы өсек сөз тара бол қуан өйткені сіз тұлға жаман ешкім де ауз алма тек жақсы ғана көреалмаушылық таныт сырт өсекте	neutral
0	әйелді бақытты қыла алмайсыз ба онда өзге біреуге кедергі жасамаңыз джейрард батлер	әйел бақытты қыл алма ба онда өзге біреу кедергі жасама джейрард бат	neutral
0	мықты адамдар ғана кешіре алады әлсіздер мәңгілік кек сақтап өтеді махатма ганди	мықты адам ғана кешір ал әл мәңгілік кек сақта өт махат ганди	neutral
0	әйел заты мықты батыл да батыр айтқан сөзінен қайтпайтын ерлерді ұнататындықтан соңына дейін күресіңіз олар бір жанжалға бола кетіп қалатындарды ұната бермейді	әйел зат мықты батыл да батыр айт сөз қайтпа ер ұнататындық соң дейін күрес олар бір жанжал бола кет қал ұна берме	neutral
0	еш уақытта ақымақтармен ұрыспаңыз ұрысып олардың дәрежесіне түскен кезіңізде бұл істің нағыз маманы екендіктерін пайдаланып кетеді	еш уақыт ақымақ ұрыспа ұрыс олардың дәреже түс кез бұл іс нағыз маман екендік пайдалан кет	neutral
0	жақындасу қиын ал айырылысудың тым оңай екенін есіңізде мәңгілік сақтаңыз	жақындас қиын ал айырылыс тым оңай екен ес мәңгілік сақта	neutral
0	ішімдіксіз қуанып есірткісіз армандап интернетсіз қарымқатынаста болып шылымсыз мазасызданып үйреніңіз	ішімдік қуан есірткі арманда интернет қарымқатынас бол шылым мазасыздан үйрен	neutral
0	қалауыңызға сәйкес іспен айналысу арқылы өмір бойы демалып өтесіз	қалау сәйкес іс айналысу арқылы өмір бойы демал өт	neutral
0	бұл өмірде адамдарға көп сенім артпаңыз көлеңкеңіздің өзі қараңғы сәттерде жоқ болып кетеді	бұл өмір адам көп сенім артпа көлеңке өзі қараңғы сәт жоқ бол кет	neutral
0	дұрыс жауапты қателесу арқылы тапқаныңызға еш өкінбеңіз	дұрыс жауапты қателес арқылы тап еш өкінбе	neutral
0	өзіңізде болмаған затқа қол жеткізгіңіз келсе бұрынсоңды айналыспаған іспен айналысуыңызға тура келеді	өз болма зат қол жеткіз кел бұрынсо айналыспа іс айналысу тура кел	neutral
0	жеңілген кезде жай ғана жымиыңыз осы сәтте жеңімпаз жеңістің дәмін сезіне алмай қалады	жең кезде жай ғана жыми осы сәт жеңімпаз жең дә сез алма қал	neutral
0	сізде міндетті түрде арман болуы тиіс міндетті түрде бұл сізге таңертең тұруға көмектеседі	сіз міндетті түр арман бол тиіс міндетті түр бұл сізге таңертең тұр көмектес	neutral
0	өзіңіз еш нәрсені түсінбей кеткен болсаңыз бірден ұйықтап алыңыз	өз еш нәрсе түсінбе кет бол бірден ұйықта ал	neutral
0	тұрған жеріңіз өзіңізге ұнамаса ауыстырыңыз сіз ағаш емессіз ғой	тұр же өз ұнама ауыстыр сіз ағаш емес ғой	neutral
0	ешкімге тәуелді болмасаңыз көңіліңізді ешкім де қалдыра алмайды	ешкім тәуелді болма көңіл ешкім де қалдыр алма	neutral
0	бай болсаңыз ол туралы ойламаңыз ал кедейлігіңізді мүлдем көңілге алмаңыз өмір қойылым секілді	бай бол ол туралы ойлама ал кедейліг мүлдем көңіл алма өмір қойылым секілді	neutral
0	еш уақытта адамдарға өз қиындықтарыңызды айтпаңыз ын сіздің қиындықтарыңыз қызықтырмайды ал қалған на олар мүлдем қызық емес	еш уақыт адам өз қиындық айтпа ын сіздің қиындық қызықтырма ал қалған на олар мүлдем қызық емес	neutral
0	өзіңіз қалаған іспен айналысыңыз ал жұрттың сіз туралы пікірі өмір бойы тоқтаусыз айтылады	өз қала іс айналыс ал жұрт сіз туралы пікір өмір бойы тоқтау айт	neutral
0	өмір сүрудің екі амалы бар біріншісі өмірде мүлде ғажайыптар жоқ сияқты екіншісі өмір тек ғажайыптан тұратын сияқты альберт эйнштейн	өмір сүру екі амал бар бірінші өмір мүлде ғажайып жоқ сияқты екінші өмір тек ғажайып тұр сияқты альберт эйнштейн	neutral
0	ең бастысы сенім егер сене білсеңіз барлығы да жақсы болады тіпті өзіңіз ойлағаннан да жақсы болады	ең басты сенім егер сен біл барлығ да жақсы бол тіпті өз ойла да жақсы бол	neutral
0	адам ай сияқты оның ешкімге көрсетпейтін қараңғы жағы бар м твен	адам ай сияқты оның ешкім көрсетпе қараңғы жағ бар м твен	neutral
0	біз ешкімнің алдында міндетті емеспіз біздің бір ғана міндетіміз бақытты болу	біз ешкі алд міндетті емес біздің бір ғана міндет бақытты болу	neutral
0	өзіңді қарапайым жылы лебізіңмен сыйлата білмесең құр қаталдықтан түк те шықпайды	өз қарапайым жыл лебіз сыйла білме құр қаталдық түк те шықпа	neutral
0	қызулықпен уәде берме мастықпен ашуланба қуаныш үстінде жоспарлар жасама шаршап отырғанда келешектегі істерің туралы ойлама	қызулық уәде берме мастық ашуланб қуаныш үст жоспар жасама шарша отырғанда келешек іс туралы ойлама	neutral
0	жебе салған жара жазылар балтамен оталған орман қайта өсер бірақ ащы тілдің жарасы жазылмас	жебе сал жара жазыл балта отал орман қайта өс бірақ ащ тіл жара жазылмас	neutral
0	әуелі сөзді емес істі бағалау керек себебі сөз жүзінде бәріміз бірбірімізді жақсы көреміз	әуел сөз емес іс бағалау керек себебі сөз жүз бәрі бірбі жақсы көр	neutral
0	тамшыдай сезiм болған жерде мұхиттай төзiм болады	тамшыда сезiм бол же мұхитта төзi бол	neutral
0	адамдар сенімен сөйлесуге дәрежелері жетпейтінін түсінгендерінде артыңнан сөйлей бастайды ұмытпа	адам сенімен сөйлес дәреже жетпе түсінген арт сөйле баста ұмытп	neutral
0	сенімен бірге болғысы келген адамнан қашпа	сенімен бірге бол кел адам қашпа	neutral
0	сені бақытты ететін адам сол болуы мүмкін	сен бақытты ет адам сол бол мүмкін	neutral
0	кімді ренжіттім кешірім сұраймын	кім ренжі кешір сұра	neutral
0	арман мен мақсат көп өткенкеткенге қайырылатын уақыт жоқ	арман мен мақсат көп өткенкет қайырыл уақыт жоқ	neutral
0	тіпті сенің қалай қиналып талпынып жатқаныңды ешкім көрмесе де уайымдама алла бәрін көреді	тіпті сенің қалай қинал талпын жат ешкім көрме де уайымда алл бәрін көр	neutral
0	әлсіздер күледі мықтылар демеу береді	әл күл мықты деме бер	neutral
0	махаббатқа сенім артпа ол сирек кездеседі	махаббат сенім артпа ол сирек кездес	neutral
0	адамға сенім артпа ол тұрақсыз	адам сенім артпа ол тұрақсыз	neutral
0	уақытқа сенім артпа ол өзгермелі	уақыт сенім артпа ол өзгермелі	neutral
0	тек аллаға сенім арт ол құдіретті	тек алла сенім арт ол құдіре	neutral
0	сені алла жаратқан сондықтан әдемі болмауың мүмкін емес	сен алл жаратқан сондықтан әдемі болма мүмкін емес	neutral
0	сені қорғайтын алла сондықтан да сен өзіңді қауіпсіз сезінесің	сен қорға алл сондықтан да сен өз қауіпсіз сез	neutral
0	тек биікте тұрмайды мықтылар да құлайды	тек биік тұрма мықты да құла	neutral
0	өмір сүріп күлкімен бақытты да жылайды	өмір сүр күлкі бақытты да жыла	neutral
0	өмір деген арпалыс қусаң дағы жетпейтін	өмір де арпалыс қу дағ жетпе	neutral
0	қанша қиын болса да өмір маған ұнайды	қанша қиын бол да өмір маған ұна	neutral
0	мен өзімшіл емеспін тек өзім қалағандай өмір сүргім келеді	мен өзімшіл емес тек өзім қалағанда өмір сүр кел	neutral
0	мен тәкаппар емеспін тек бәріне бірдей өтірік күлімдей бермеймін	мен тәкапп емес тек бәрін бірде өтірік күлімде берме	neutral
0	мен қызғаншақ емеспін тек сүйгенімнің жалғызы болғым келеді	мен қызғаншақ емес тек сүй жалғыз бол кел	neutral
0	мен ренжімеймін мен жәй ғана бәрін бақылап шешім шығарамын	мен ренжіме мен жәй ғана бәрін бақыла шешім шығар	neutral
0	өмір бар жерде сынау бар	өмір бар же сынау бар	neutral
0	жек көре тұрып ұнау бар	жек көр тұр ұна бар	neutral
0	уақытша адамдар үшін емес сені мәңгілік керек ететін адамдар үшін өмір сүр	уақытша адам үшін емес сен мәңгілік керек ет адам үшін өмір сүр	neutral
0	сіз үнемі көңілді жүресіз ешкімге ашуланбайсыз ренжімейсіз менің де сіз сияқты болғым келеді көмектесіңізші	сіз үнемі көңіл жүр ешкім ашуланба ренжіме менің де сіз сияқты бол кел көмектесіңізш	neutral
0	шəкіртінің өтінішіне келісім берген ұстазы картоп пен қалта əкелуін бұйырыпты	шəкірт өтініш келісім бер ұстаз картоп пен қалта əкел бұйыр	neutral
0	егер біреуге ашуланып ызаланып ренжісең бір картопты ал да соған ренжіткен адамның атын жаз	егер біреу ашулан ызалан ренжі бір картоп ал да соған ренжіт адам ат жаз	neutral
0	солақ па дейді шəкірті	солақ па де шəкір	neutral
0	жоқ сол қалтаны үнемі өзіңмен бірге алып жүруің керек біреуге ренжіген сайын бір картоптан қосып отырасың	жоқ сол қалта үнемі өз бірге алып жүр керек біреу ренжі сайын бір картоп қос отыр	neutral
0	біраз уақыт өткен соң қалтасы картопқа толып өзімен бірге алып жүру қиындайды алғаш салған картоптары шіріп саси бастайды	біраз уақыт өткен соң қалта картоп тол өз бірге алып жүру қиында алғаш сал картоп шір саси баста	neutral
0	ұстаз мына қалта ауыр болып кетті рі шірігендерінің сасық иісіне шыдау мүмкін емес ашуланбаудың басқа жолын үйретіңізші дейді	ұстаз мына қалта ауыр бол кет рі шіріген сасық иіс шыда мүмкін емес ашуланба басқа жол үйретіңізш де	neutral
0	мұны саған не үшін істеттім біреуге ренжіген сайын ішкі жандүниеңде де осы құбылыс болады жүрегің ауырлап таза ниетің бұзылып жаман ойларың саси бастайды оны сен байқамауың мүмкін бірақ ісің əдетке əдетің мінезге айналады біреуге ренжімес бұрын не біреуді ренжітпес бұрын үнемі өзіңмен бірге артық жүк арқалап жүру керек пе керек емес пе ойлан депті ұстазы	мұны саған не үшін істе біреу ренжі сайын ішкі жандүние де осы құбылыс бол жүрег ауырла таза ниет бұзыл жаман ой саси баста оны сен байқама мүмкін бірақ іс əдет əде мінез айнал біреу ренжімес бұрын не біреу ренжітпес бұрын үнемі өз бірге артық жүк арқала жүру керек пе керек емес пе ойлан де ұстаз	neutral
0	өмір кейде көкке көтереді ал кейде төменге құлатады	өмір кейде көк көтер ал кейде төмен құлат	neutral
0	көкке көтергенінде тәкаппарланып кетпе бұл мәңгілік емес	көк көтер тәкаппарлан кетпе бұл мәңгілік емес	neutral
0	ал төменге құлатқанында сабырлы бол бұл да мәңгілік емес	ал төмен құлат сабырл бол бұл да мәңгілік емес	neutral
0	егер жоғарыдағы тізімдегі проблемалар сізде болса онда міндетті түрде оқыңыз https vk cc misqr	егер жоғары тізім проблема сіз бол онда міндетті түр оқ https vk cc misqr	neutral
0	өкінеміз көмек бере алмағанға кісіге	өкін көмек бер алма кісі	neutral
0	өкінеміз ақыл айта алмағанға кішіге	өкін ақыл ай алма кіші	neutral
0	өкінеміз уақытымыз текке кеткен үшін де	өкін уақыт тек кет үшін де	neutral
0	бақытты болғың келе ме өзіңді ең бақытты адам сияқты ұста	бақытты бол келе ме өз ең бақытты адам сияқты ұста	neutral
0	бай болғың келе ме байлығың тасып жатқандай күн кеш	бай бол келе ме байлығ тас жатқанда күн кеш	neutral
0	шынайы өмір сүргің келе ме риясыз күл шүкіршілік етіп өмір сүр	шынайы өмір сүр келе ме рия күл шүкіршілік ет өмір сүр	neutral
0	бірақ толық қанды өмірдің сценарийін өзің жазатыныңды ұмытпа не ойласаң сол болады	бірақ толық қан өмір сценари өзің жаз ұмытп не ойла сол бол	neutral
0	адам ол ақша табу үшін денсаулығын құртады қайта сауығу үшін ақшасын жұмсайды ол қазіргі күнінің рахатын сезінбей жатып болашақты күтеді айналып келгенде бүгінімен де ертеңімен де өмір сүрмеген болып шығады ешқашан өлмейтіндей тірлік кешеді ешқашан ғұмыр кешпегендей өмірден өтіп кетеді	адам ол ақша табу үшін денсаулығ құрт қайта сауығ үшін ақша жұмса ол қазіргі күн рах сезінбе жат болашақ күт айнал кел бүгін де ертең де өмір сүрме бол шығ ешқашан өлмейтінде тірлік кеш ешқашан ғұмыр кешпегенде өмір өт кет	neutral
0	ешкімге айтуға болмайтын жеті құпия	ешкім айт болма жеті құпия	neutral
0	айтылмауға тиісті бірінші құпия келешекке құрған жоспар	айтылма тиісті бірінші құпия келешек құр жоспар	neutral
0	екінші құпия қайырымды істер туралы ешкімге айтпау	екінші құпия қайыр істер туралы ешкім айтпа	neutral
0	үшінші құпия тақуалығыңыз туралы көпшілікте айтпау	үшінші құпия тақуалы туралы көпшілік айтпа	neutral
0	төртінші құпия жасаған ерлік батырлық туралы үндемеу	төртінші құпия жаса ерлік батырлық туралы үндеме	neutral
0	бесінші құпия рухани жетілу туралы айтпау	бесінші құпия рухани жетіл туралы айтпа	neutral
0	алтыншы құпия үйдегі ұрыскеріс пен отбасылық өмір туралы үндемеу	алтыншы құпия үйдегі ұрыскеріс пен отбасылық өмір туралы үндеме	neutral
0	жетінші құпия баяғыда естіген жаман сөздер туралы айта бермеңіз	жетінші құпия баяғы есті жаман сөз туралы ай берме	neutral
0	дұшпандарым аман болсын бір күні алдыма келер өтірік достарым аман болсын өтірік болсада қасымда жүргендерi үшін көре алмайтындарға ризамын мені өздерінен жоғары санағаны үшiн өсекшілерге ризамын менiң өміріме қызығып өсекке айналдырғаны үшін нағыз достарыма ризамын жұбатқаны үшін атаанама ризамын өмір сыйлағаны үшін аллаға ризамын қасымдағы адамдардың шынайы бетбейнесин танытқаны үшін	дұшпан аман бол бір күн алд кел өтірік дос аман бол өтірік болса қас жүргендерi үшін көр алма риза мен өз жоғары сана үшiн өсекші риза менi өмір қызығ өсек айналдыр үшін нағыз дос риза жұбат үшін атаана риза өмір сыйла үшін алла риза қасым адам шынайы бетбейнесин таныт үшін	neutral
0	ердің екі сөйлегеніөлгені уәде бермеуге тырыс әйтпесе сөзіңде тұр	ер екі сөйлегеніөл уәде берме тырыс әйтпесе сөз тұр	neutral
0	қысқа нұсқа сөйле дауысың анық болсын	қыс нұсқа сөйле дау анық бол	neutral
0	көп тыңда аз сөйле сөзіңнің артынан ісіңмен үлгеруге жаныңды сал	көп тыңда аз сөйле сөз арт іс үлгер жан сал	neutral
0	өсек айтылатын жерде болма кездейсоқ болған жағдайда қосылма кесіп тастауға тырыс	өсек айтыл же болма кездейсоқ бол жағдай қосылма кес таста тырыс	neutral
0	таспен атқанды аспен ат жеңісің содан кейін алшақ жүр	тас ат ас ат жең содан кейін алшақ жүр	neutral
0	күнде өзіңе есеп бер өзіңді тәрбиелей бер	күн өз есеп бер өз тәрбиеле бер	neutral
0	құмар ойын әлсіздің әлегі мықтының рухы биік денесі шымыр	құм ойын әлсіз әлег мықты рух биік дене шымы	neutral
0	үйретері мол мықтылардан ұстаздарың болсын бірақ ешкімді пір тұтпа	үйрет мол мықты ұстаз бол бірақ ешкі пі тұтп	neutral
0	сыйлағанның құлы бол кішірею төмендеу емес	сыйла құл бол кішірею төмендеу емес	neutral
0	ең алдымен өзіңе өзіңнің көңілің толатындай өмір сүр	ең алд өз өз көңіл толатында өмір сүр	neutral
0	қайтарымынан үмітті болсаң жақсылық жасама	қайтарым үміт бол жақсылық жасама	neutral
0	жүйкең әлі талай қажет болады болмашыға тоздырма шешуші сәттерге бапта	жүйке әлі тала қажет бол болмашы тоздырма шешуші сәт бапта	neutral
0	бойжеткеннің көңілін оңай жаулағап онымен болғаныңа шаттанып сөз қылма ерлік емес	бойжет көңіл оңай жаулаға онымен бол шаттан сөз қылма ерлік емес	neutral
0	уайымға салынудан алшақ бол арба да сынбайтын өгіз де өлмейтін шешім қабылда тез шешім қабылда	уайым салыну алшақ бол арба да сынба өгіз де өлме шешім қабылда тез шешім қабылда	neutral
0	тәуекел түбі жел қайық жүзесің де өтесің уайым түбі тұңғиық батасың да өтесің	тәуекел түб жел қа жүз де өт уай түб тұңғиық бат да өт	neutral
0	уәзірі мықтының тірлігі жеңіл мықтысын таңда	уәзі мықты тірліг жеңіл мықты таңда	neutral
0	сырыңды ешкімге алдыртпа екі елі ауызыңа сыймаған сөз өзгенің отыз екі тісінің арасына тіптен сыймайды	сыр ешкім алдыртп екі ел ауыз сыйма сөз өз отыз екі ті ара тіп сыйма	neutral
0	мүмкін нәтижелерін елестетіп көр нәтижесі ұнамаса келіспе	мүмкін нәтиже елестет көр нәтиже ұнама келіспе	neutral
0	өкпелеме өш алма санасына бер аллаға тапсыр	өкпеле өш алма сана бер алла тапсыр	neutral
0	қыран құстай қырағы бол өзгелерді өзіңдей көрме	қыран құста қырағ бол өзге өзіңде көрме	neutral
0	пенденің пендеден айырмашылығы адамгершілігі мен білімінде таны оқы	пенде пенде айырмашылығ адамгершіліг мен білім таны оқы	neutral
0	өнер үйрен мамандығыңда мықтысы бол	өнер үйрен мамандығ мықты бол	neutral
0	жер қозғалмаса қозғалмайтын сабырлы зіл бол	жер қозғалма қозғалма сабырл зіл бол	neutral
0	өміріңнің сапасына тек сен жауаптысың	өмір сапа тек сен жауапты	neutral
0	жалғыз апаңа әпкеңе қорған бол тұрмыста болса да өз күйеуіқорғаны бар деме сенің орның тым бөлек	жалғыз апа әпке қорған бол тұрмыс бол да өз күйеуіқор бар деме сенің ор тым бөлек	neutral
0	ең жақсы сыйлықтарды апаң мен әйеліңе жаса маған сыйлағаның болсын	ең жақсы сыйлық апа мен әйел жаса маған сыйла бол	neutral
0	үйленуге асықпа жар таңдаудан жаңылма	үйлен асықпа жар таңдау жаңылма	neutral
0	ұрпақ тәрбиесі елу пайыз сенің мойыныңда ұлың өзіңнен озатын болсын қызың саған қарап серігін тауып бақытты болсын	ұрпақ тәрбие ел пайыз сенің мойын ұл өз оз бол қыз саған қара серіг тау бақытты бол	neutral
0	ердің аз міндеттерінің бірі отбасын асырау саған сенгендерге ешнәрседен таршылық көрсетпе	ер аз міндет бірі отбас асырау саған сен ешнәрсе таршылық көрсетпе	neutral
0	барлық жақсы қасиеттің діңгегі әдептілік барлық жақсыны әдептің үстіне орнат	барлық жақсы қасиет діңгег әдептілік барлық жақсы әдеп үст орнат	neutral
0	кім қанша төмен түссе де сен өзі биігіңде қал	кім қанша төмен түс де сен өзі биіг қал	neutral
0	мықты болсаң әйелге барып дәлелде балаларыңның анасын бақытты етіп өт жарыңның саған риза болып өткені мен үшін ұлы мадақ	мықты бол әйел бар дәлелде бала ана бақытты ет өт жар саған риза бол өт мен үшін ұлы мадақ	neutral
0	осының бәрін жеткізуге ұлыма сана өзіме денсаулық бер жаратушым	осы бәрін жеткіз ұл сана өзіме денсаулық бер жаратуш	neutral
0	өмір деген бір жарқ еткен найзағай	өмір де бір жарқ ет найза	neutral
0	өмір деген көк аспанның күркірі	өмір де көк аспан күркі	neutral
0	өмір деген бұйым емес қолдағы	өмір де бұйым емес қол	neutral
0	өмір дейтін ұлы бекет жолдағы	өмір де ұлы бекет жол	neutral
0	мына күн де мына аспан да дала анау	мына күн де мына аспан да дала анау	neutral
0	өмір дейтін тағатсыз бір қозғалыс	өмір де тағат бір қозғалыс	neutral
0	өмір дейтін өлемін деп қарамау	өмір де өл де қарама	neutral
0	бірде ыстық бірде суық бірде шаттықтан басың айналып жатса бірде қайғыдан жаныңды қоярға жер таппайсың қайсысы қай уақытта келері белгісіз сонымен өмір қызықты да шығар алайда белгілісі бәрі өткінші	бірде ыстық бірде суық бірде шаттық бас айнал жат бірде қайғы жан қоя жер таппа қайсысы қай уақыт кел белгісіз сонымен өмір қызықты да шығар алайда белгілі бәрі өткінш	neutral
0	егер жігіт шын сүйсе бір жоғалып бір пайда болып жүрмейді ол әрдайым жаныңнан табылады	егер жігіт шын сүй бір жоғал бір пайда бол жүрме ол әрдайым жан таб	neutral
0	егер жігіт шын сүйсе жалғыз емес екеніңді түсінесің	егер жігіт шын сүй жалғыз емес екен түс	neutral
0	егер жігіт шын сүйсе ешқашан сені бос үмітпен өмір сүргізбейді	егер жігіт шын сүй ешқашан сен бос үміт өмір сүргізбе	neutral
0	егер жігіт шын сүйсе оны сен бар жүрегіңмен сезінесің	егер жігіт шын сүй оны сен бар жүрег сез	neutral
0	үндемейдi екен деп аузыңа келгенді айтып адамды басына берме біле білсең үндемеу ол сыйластықтың белгiсi	үндемейдi екен де ауз кел айт адам бас берме біл біл үндеме ол сыйластық белгiсi	neutral
0	ата анадан басқа ешкімге сенбе ең адал дос кейде сатып кете алады	ата ана басқа ешкім сенбе ең адал дос кейде сат кет ал	neutral
0	банктен кредит алма ақшаны күліп аласың жылап қайтарасың	банк кредит алма ақша күл ал жыла қайтар	neutral
0	тіпті ең қиын жағдайда ұрлама алдама сатпа қиын уақыт өтіп кетеді ал кінә қалады	тіпті ең қиын жағдай ұрла алдама сатп қиын уақыт өт кет ал кінә қал	neutral
0	сүйіктіңе адал бол сүймесең оны ұстамай шындықты айт	сүйікті адал бол сүйме оны ұстама шындық айт	neutral
0	мен не киемін не жеймін деп көп уайымдама алла тіпті жануарларды ұмытпай тамақ берген саған да береді	мен не ки не же де көп уайымда алл тіпті жануар ұмытпа тамақ бер саған да бер	neutral
[truncated: 8,710 more rows]
